# Supplementary material for: Deactivating mutations in the catalytic site of a companion serine carboxypeptidase-like acyltransferase enhance catechin galloylation in Camellia plants
Source: Hortic Res. 2024 Dec 6;12(3):uhae343. doi: 10.1093/hr/uhae343 (PMC11886809; doi:10.1093/hr/uhae343)
Supplement: Web_Material_uhae343 [file web_material_uhae343.zip]

Archive with 3 entries (3 files):
- Supplemental Data 1-6.xlsx
- Supplementary methods.docx
- Supplimental_information.docx
