# Supplementary material for: Deactivating mutations in the catalytic site of a companion serine carboxypeptidase-like acyltransferase enhance catechin galloylation in Camellia plants
Source: Hortic Res. 2024 Dec 6;12(3):uhae343. doi: 10.1093/hr/uhae343 (PMC11886809; doi:10.1093/hr/uhae343)
Supplement: Web_Material_uhae343 [file web_material_uhae343.zip › Supplemental Data 1-6.xlsx]

## Sheet: Supplemental Data1
Supplemental Data 1. List of primers used in this study.
Application	Gene Name	Primer name	Primer sequences
Gene cloning	CpSCPL1	Cp1-ORF-F	ATGGCAGAGAAGCAATATAACC
		Cp1-ORF-R	CTAGAGAGGATTGTAATGGATCC
	CpSCPL2-1	Cp2-ORF-F	ATGGTGCAAGTAGAAGCCATTGC
		Cp2-ORF-R	CTAAACAGGATTATAATTAATCC
	CpSCPL3	Cp3-ORF-F	ATGGAAACATCAAAGCAAAC
		Cp3-ORF-R	TTACAGAGGATAATAAGCAAACC
	CpSCPL4-1	Cp4-1-ORF-F	ATGTTTCCAACAAAGTCATACAG
		Cp4-1-ORF-R	CTAAATAGGATAGTAATGAATCC
	CpSCPL4-2	Cp4-2-ORF-F	ATGTTTCCACCAAAGTCATACAG
		Cp4-2-ORF-R	CTAAATAGGATAGTAATGAATCC
	CpSCPL5	Cp5-ORF-F	ATGGCACCACAAGCAAAAGTTG
		Cp5-ORF-R	TTAGATTGGATAATAAGCGAACC
	CpSCPL6	Cp6-ORF-F	ATGATTAAGAATTATGATGGCAGCAC
		Cp6-ORF-R	CTAGAGTGGGAAATGGGCAAACC
	CpSCPL7	Cp7-ORF-F	ATGCAGACAATCCAAGGTCAAC
		Cp7-ORF-R	TCAAAGATTGTAATAAGCAAGCC
	CpSCPL8	Cp8-ORF-F	ATGGCACACTTGCTTTTGATTTTC
		Cp8-ORF-R	TCATAGAGGTTGATTAGAAATCC
Site-directed Mutation	CpSCPL5-2(S187T)	S187T-F	CTCTACATTGGTGGCGATACGTATTCAGGAATTACTGTT
		S187T-R	AACAGTAATTCCTGAATACGTATCGCCACCAATGTAGAG
	CpSCPL5-2(H457Y)	H457Y-F	ACTTTAAAGGGAGCAGGATACACAGCTCCAGAATTTAAG
		H457Y-R	CTTAAATTCTGGAGCTGTGTATCCTGCTCCCTTTAAAGT

## Sheet: Supplemental Data2
		Supplemental Data 2. Enrichment levels of major differential genes in different gene expression modules in Figure 2B
Gene No. in TPIA	MEpink	MEturquoise	MEbrown	MEgreen	MEblack	Megreenyellow	MEblue	MEpurple	MEred	MEyellow	MEmagenta	MEgrey
CSS0000117	-0.0194878	-0.0638925	0.0171688	0.928768	-0.23698	-0.242567	-0.209295	-0.228223	-0.182038	0.185851	-0.171635	0.179762
CSS0000153	-0.284569	-9.27581e-06	0.776179	-0.235075	0.0433409	-0.245363	-0.291469	-0.130474	-0.579955	-0.400042	-0.419101	0.155358
CSS0001216	0.0844279	-0.346147	-0.215114	0.412259	-0.355328	-0.183815	0.0376535	-0.0154032	-0.0915076	0.835546	0.147624	0.212854
CSS0001248	0.785286	-0.0116152	0.0849297	0.161517	0.0869311	-0.117108	-0.02715	-0.108677	-0.265871	-0.212401	-0.0456806	0.438243
CSS0001919	-0.0881815	-0.282225	-0.159699	0.179844	-0.21181	-0.117676	0.0441694	-0.125471	-0.0887613	0.865736	0.00072088	-0.0367192
CSS0002306	-0.0583147	-0.232555	-0.116427	0.411627	-0.29258	-0.198431	-0.0349593	-0.137499	-0.100838	0.751998	-0.0513698	0.0279357
CSS0002652	-0.138555	0.115629	-0.356073	0.0712732	0.216026	0.135664	-0.177304	0.00705863	0.608473	0.238015	-0.0872153	-0.206819
CSS0002896	-0.231976	-0.190311	-0.193773	-0.336856	0.713762	0.0552174	0.280552	0.471913	0.154849	-0.430539	0.0460584	-0.140858
CSS0004337	0.134388	0.540078	0.900818	0.108664	-0.308668	-0.336196	-0.69463	-0.417922	-0.373947	-0.441894	-0.461954	0.19105
CSS0004766	0.145064	0.478491	0.933273	-0.277231	-0.264586	-0.263038	-0.584313	-0.357573	-0.39161	-0.403958	-0.378492	0.231257
CSS0004941	-0.162561	0.233618	0.912871	-0.273589	-0.283645	-0.248466	-0.423457	-0.243933	-0.383859	-0.294526	-0.282439	-0.189684
CSS0005522	0.211016	-0.24094	0.00404426	-0.0195706	0.045207	-0.118374	0.221593	-0.188938	-0.224012	-0.0213844	0.350106	0.621262
CSS0005600	-0.137567	-0.0837443	-0.348942	-0.0116584	0.59232	0.119432	-0.0985478	0.0642507	0.570481	0.0687275	0.432286	-0.0386442
CSS0005873	0.0417869	0.0754357	0.0971709	-0.00230683	-0.185483	0.201899	-0.111201	-0.215798	-0.106596	0.12866	0.00745049	0.683956
CSS0006504	-0.312392	-0.151211	0.493814	-0.136098	0.321041	-0.287568	-0.197009	0.0392446	-0.440482	-0.407497	-0.377389	0.306033
CSS0006572	0.226604	-0.0501902	0.122732	0.16712	-0.413043	-0.201252	-0.144605	-0.290766	-0.165228	0.412409	-0.0215006	0.609001
CSS0007341	-0.310419	0.00637768	0.717897	-0.0198923	-0.0291027	0.0024419	-0.198199	-0.0372784	-0.581317	-0.532158	-0.447127	0.0179676
CSS0007651	-0.102874	-0.00218918	-0.434826	-0.18951	0.18487	0.113914	-0.0149714	0.443076	0.805535	0.0439169	0.618661	-0.261093
CSS0008924	-0.203091	-0.170282	0.230827	0.205471	0.145569	0.00094869	-0.115727	0.0291432	-0.432126	-0.261705	-0.344156	0.617015
CSS0009759	-0.0521961	-0.166885	0.219725	0.386606	-0.245933	-0.25005	-0.21075	-0.274187	-0.332122	0.405121	-0.20562	0.658486
CSS0009775	-0.144719	-0.0139875	0.0974677	-0.0359105	0.232198	0.175481	-0.154436	-0.0478587	-0.1403	-0.243066	-0.284546	0.657106
CSS0010375	-0.148181	0.0414058	-0.444986	-0.101635	-0.233395	-0.0259622	0.00256216	0.0368038	0.702092	0.613447	0.34849	-0.293211
CSS0010993	-0.243141	0.0177754	0.550936	0.166499	0.23054	-0.157743	-0.329562	-0.146929	-0.447009	-0.538421	-0.516951	0.394229
CSS0011212	-0.176018	-0.305455	-0.0975741	0.0584767	-0.280331	-0.168098	-0.00731281	-0.124618	-0.0132572	0.670447	0.106612	0.379792
CSS0011421	0.219311	0.638347	-0.141915	-0.160792	-0.0964482	-0.0159959	-0.412952	-0.140189	0.822369	-0.106434	-0.0944349	-0.219115
CSS0011901	-0.268056	-0.19623	-0.38322	-0.182863	0.576972	0.0052192	-0.023769	0.144079	0.485385	0.207457	0.563707	-0.203255
CSS0012094	-0.27894	-0.107173	0.434962	-0.12041	0.29644	-0.0335456	-0.154918	0.0406165	-0.480953	-0.443532	-0.422918	0.471009
CSS0012159	0.106377	0.178879	0.163938	-0.0923824	0.131576	-0.11077	-0.275697	-0.20797	-0.214208	0.0547289	-0.0391299	0.654892
CSS0012174	-0.201588	0.144555	0.911689	-0.153164	-0.315395	-0.289069	-0.422048	-0.24911	-0.442699	-0.245187	-0.307662	-0.0714372
CSS0013862	-0.110615	0.222328	-0.418473	-0.100862	-0.0412828	-0.0472802	-0.168415	0.0192423	0.895261	0.281783	0.391485	-0.234729
CSS0014124	0.406334	0.46488	0.809493	-0.126673	0.112873	-0.225486	-0.656436	-0.35381	-0.349191	-0.508859	-0.447962	0.429963
CSS0014722	0.450786	0.409877	-0.26808	-0.111174	-0.0479621	0.0424528	-0.226623	-0.155323	0.756213	0.0476308	0.396339	-0.201855
CSS0014740	-0.0247408	0.35769	0.674915	0.16728	-0.226115	-0.286104	-0.512073	-0.343265	-0.406571	-0.324508	-0.386203	0.579728
CSS0015452	0.271145	-0.201531	-0.121674	-0.0546551	0.030381	0.870511	0.288604	0.0329033	-0.12412	-0.0987321	0.14884	0.0551651
CSS0015586	-0.205734	0.248138	0.717917	-0.230766	0.123331	-0.24768	-0.497106	-0.180551	-0.35423	-0.487726	-0.477658	0.482204
CSS0015941	0.393931	0.666141	0.776825	-0.00423687	-0.164997	-0.290912	-0.751897	-0.447386	-0.249127	-0.460988	-0.465117	0.428882
CSS0016167	0.238678	-0.14536	-0.0609729	-0.0943994	0.746417	-0.0667299	-0.133642	-0.0171509	0.080502	-0.165734	0.33386	0.166351
CSS0016317	0.361482	0.654309	0.474132	0.175899	-0.140539	-0.190041	-0.579754	-0.371837	-0.265565	-0.416565	-0.38918	0.529632
CSS0016385	-0.308085	0.032027	0.795295	-0.176113	0.0813007	-0.172831	-0.398232	-0.176003	-0.510348	-0.414426	-0.425487	0.181115
CSS0016564	-0.146935	-6.95926e-05	-0.425066	-0.0704957	-0.0443512	0.124444	-0.10678	0.0427539	0.750154	0.611952	0.252379	-0.243343
CSS0017559	0.046998	-0.394054	-0.165734	0.108419	-0.10683	-0.105505	0.234844	-0.24356	-0.205234	0.49255	0.184487	0.321339
CSS0017813	-0.0831776	0.0286637	-0.100963	-0.208178	0.853626	-0.0132647	-0.185278	-0.0273753	0.27209	-0.309139	0.142128	0.0664128
CSS0017857	-0.022109	0.319504	0.906838	-0.246022	0.0884751	-0.325758	-0.64457	-0.318445	-0.368812	-0.453679	-0.449933	0.331262
CSS0017867	0.508654	0.571568	0.825607	0.0527002	-0.113609	-0.275886	-0.717948	-0.421462	-0.328804	-0.51452	-0.485749	0.232512
CSS0018005	0.351685	0.584956	0.906462	-0.289035	-0.235572	-0.266328	-0.64559	-0.37671	-0.309997	-0.439049	-0.399471	0.0961279
CSS0018208	-0.276078	0.174984	0.886835	-0.352259	-0.104056	-0.253878	-0.398452	-0.139703	-0.425351	-0.437467	-0.402914	-0.024937
CSS0018653	-0.320035	0.0283353	0.756142	-0.1051	0.00861423	-0.22433	-0.328174	-0.0219197	-0.526194	-0.481338	-0.455364	0.104428
CSS0018705	-0.143531	-0.177016	-0.0135374	0.206329	0.0942214	0.163921	0.0271516	-0.027358	-0.344995	-0.136289	-0.249854	0.590423
CSS0018884	-0.142425	-0.118698	0.00222614	0.28792	-0.0180411	0.0097492	-0.149736	-0.0805206	-0.0878019	-0.042381	-0.2188	0.581543
CSS0020501	-0.150644	0.154553	0.923434	-0.252171	-0.0652462	-0.238061	-0.46818	-0.285644	-0.48497	-0.376869	-0.362849	0.327991
CSS0021059	-0.0649425	0.0286574	-0.391853	-0.0195092	-0.274922	-0.105326	-0.121357	-0.154879	0.683369	0.688517	0.30503	-0.228464
CSS0021793	0.16086	-0.0299342	0.218169	-0.0112914	-0.212762	-0.175568	-0.197849	-0.0677595	-0.195766	0.199751	-0.154314	0.711886
CSS0022017	0.0242763	0.402464	-0.304705	-0.0768948	-0.0719315	0.0203059	-0.277289	-0.133649	0.924115	0.0302116	0.345832	-0.242667
CSS0022168	0.0140513	0.214482	-0.188851	-0.25224	0.716673	-0.00705656	-0.318479	0.217231	0.572019	-0.231035	-0.105334	-0.0212651
CSS0022566	0.107352	-0.222142	-0.0576211	0.385678	-0.269062	-0.169827	-0.0176251	-0.0895002	-0.220965	0.667661	-0.0907642	0.174997
CSS0023109	-0.309784	-0.600776	-0.290833	0.0915306	-0.26097	-0.147228	0.324955	0.176292	-0.0927528	0.681863	0.450873	0.138534
CSS0023419	0.130599	0.804241	-0.114421	-0.197229	-0.0850631	-0.00996818	-0.443119	-0.145816	0.686116	-0.154981	-0.0973002	-0.249627
CSS0023968	-0.0544139	0.128487	-0.151942	-0.200816	0.836011	0.00394492	-0.258581	0.0595769	0.403474	-0.254606	-0.0222572	-0.0683935
CSS0024196	-0.15861	-0.023593	0.508834	0.625914	-0.082346	-0.337719	-0.341972	-0.0616629	-0.457379	-0.280816	-0.325439	0.0469161
CSS0024901	-0.042936	0.440944	0.971858	-0.185264	-0.299131	-0.280632	-0.582115	-0.353819	-0.429831	-0.399182	-0.389712	0.0770582
CSS0025453	0.601301	0.665472	0.672165	-0.157859	-0.182238	-0.213885	-0.576625	-0.36042	-0.327749	-0.440727	-0.378284	0.143742
CSS0025932	-0.316379	-0.166854	0.626311	-0.0489068	-0.0743078	-0.380403	-0.198008	-0.0146829	-0.505799	-0.206258	-0.304626	0.141757
CSS0026433	-0.24449	0.24771	0.53993	-0.324427	-0.311731	-0.238567	-0.33035	-0.223281	-0.0985092	0.102092	-0.220941	-0.321313
CSS0026938	0.748995	0.311355	0.555959	-0.101719	-0.218601	-0.200076	-0.395378	-0.324989	-0.313767	-0.157903	-0.145839	0.185092
CSS0027914	-0.209044	-0.140745	-0.474495	-0.121183	-0.049504	0.0600779	0.124274	0.254686	0.706939	0.261695	0.827899	-0.264884
CSS0028235	-0.0709578	0.429792	-0.151067	-0.180309	-0.123831	0.0980927	-0.138224	-0.0280829	0.487852	0.0113661	0.0387954	-0.26398
CSS0028243	-0.236215	0.0338297	0.713368	-0.221319	0.182413	-0.288469	-0.393848	-0.15542	-0.489509	-0.252925	-0.42765	0.444896
CSS0028558	-0.204752	0.196737	0.933898	-0.236656	-0.0681346	-0.198878	-0.502221	-0.268789	-0.459063	-0.430264	-0.419516	0.180316
CSS0028701	0.0980116	0.874288	0.553356	-0.367534	-0.119448	-0.18019	-0.651545	-0.322515	0.03873	-0.439074	-0.345148	-0.197773
CSS0029120	-0.00375514	0.570214	0.743036	0.0566891	-0.328879	-0.331301	-0.745995	-0.415469	-0.111378	-0.239237	-0.445065	0.327709
CSS0030935	-0.0191026	0.143186	-0.238845	-0.246417	0.711165	-0.0230457	-0.150014	0.0247743	0.461062	-0.161224	0.0616926	-0.112657
CSS0031070	-0.133393	0.141418	-0.38901	-0.226323	0.270071	0.574562	-0.00859974	0.216649	0.742523	-0.190445	0.247175	-0.240534
CSS0031155	0.20183	0.112388	0.276798	0.554334	-0.125411	-0.118351	-0.177806	-0.221135	-0.534739	-0.195383	-0.342009	0.63813
CSS0032027	-0.235903	-0.678862	-0.377441	0.0766083	-0.150506	0.394802	0.669786	0.0558392	-0.28494	0.557212	0.247789	0.0812614
CSS0032214	0.555066	0.57767	0.786804	-0.217551	-0.189401	-0.232186	-0.58126	-0.370255	-0.363412	-0.434329	-0.375338	0.186958
CSS0032669	0.440875	0.462085	-0.288294	-0.0855459	-0.0632058	-0.0282504	-0.196011	-0.0789642	0.530104	0.201814	0.190597	-0.322367
CSS0032783	0.388972	0.645077	-0.0846869	-0.0577358	-0.0693067	-0.0406544	-0.46709	-0.207581	0.62852	-0.142108	-0.190157	-0.190728
CSS0032841	-0.2767	-0.342478	-0.0509493	0.415402	0.157292	0.278976	0.152486	0.273529	-0.412313	-0.176336	-0.268167	0.261411
CSS0033329	0.12253	0.621094	0.939186	-0.261857	-0.255635	-0.282731	-0.670077	-0.39229	-0.336011	-0.46677	-0.415733	0.0287328
CSS0034051	-0.307941	-0.270045	0.147664	0.233897	0.26497	0.185492	0.0565082	0.0803051	-0.409818	-0.391169	-0.398286	0.372928
CSS0034154	0.030921	0.441107	-0.313041	-0.127484	0.0603396	0.0983217	-0.244594	-0.0383249	0.869342	-0.0553268	0.15817	-0.235232
CSS0036072	-0.196545	0.249115	0.79696	-0.362692	-0.0944275	-0.315052	-0.473869	-0.303532	-0.336572	-0.366735	-0.392427	0.163812
CSS0036207	-0.229313	-0.383064	-0.0485887	0.286577	-0.083624	0.20158	0.163236	-0.074895	-0.314564	0.0474596	-0.125413	0.461239
CSS0036709	0.0377341	-0.092977	0.298207	0.173285	-0.00239505	-0.133458	-0.0475484	-0.173919	-0.512825	-0.139067	-0.180649	0.866682
CSS0036748	0.0661223	0.0977444	0.139891	-0.148494	0.219208	-0.121142	-0.317223	-0.270146	0.0915717	-0.10179	-0.0911489	0.709352
CSS0036777	-0.0533698	0.358965	-0.296595	-0.123936	0.302327	0.0301093	-0.263855	0.209211	0.827676	-0.166011	-0.0439706	-0.206596
CSS0037175	0.363304	-0.0553664	0.13685	0.620524	-0.301937	-0.260439	-0.224154	-0.195982	-0.2765	0.377191	-0.187411	0.0868608
CSS0037567	-0.260626	-0.0549106	0.231064	-0.0198552	0.0654265	-0.168412	-0.110883	-0.205772	-0.453675	-0.0728933	-0.310152	0.42594
CSS0037988	0.00976706	0.517846	0.950597	-0.147017	-0.301504	-0.281472	-0.619893	-0.388264	-0.42838	-0.422184	-0.412829	0.153121
CSS0038112	0.307542	0.610935	0.908691	-0.130377	-0.223457	-0.295269	-0.671278	-0.407859	-0.408073	-0.484083	-0.437962	0.124598
CSS0039330	0.082339	0.290648	0.92311	-0.191077	-0.276042	-0.259769	-0.515152	-0.32655	-0.444142	-0.305567	-0.320593	0.263348
CSS0039463	-0.283072	-0.345474	0.191432	0.224124	0.371843	-0.0622009	-0.0674894	0.12132	-0.454906	-0.134884	-0.276262	0.238947
CSS0039594	-0.057177	0.28057	-0.311492	-0.21631	0.122005	0.0426256	-0.198101	0.23556	0.84462	0.097219	0.140149	-0.208227
CSS0039619	0.0305059	0.530234	-0.218644	-0.170343	-0.0152014	0.00484249	-0.360503	-0.0758806	0.898137	-0.064994	0.0968965	-0.225172
CSS0040466	-0.0197572	-0.210618	0.309558	0.485655	-0.291661	-0.230569	-0.230273	-0.296494	-0.430507	0.367436	-0.212746	0.551027
CSS0041448	-0.0514231	0.329736	-0.4192	-0.166905	-0.37092	0.150408	0.125173	0.134391	0.598231	0.170417	0.0950343	-0.406592
CSS0042047	-0.351709	-0.281615	0.337355	-0.0346746	0.103248	-0.219818	-0.0453838	0.200733	-0.440443	-0.224006	-0.307124	0.130733
CSS0042729	0.0508461	0.744468	0.030188	-0.224762	-0.0723874	0.00581256	-0.494059	-0.187365	0.599497	-0.255886	-0.196737	-0.257297
CSS0042846	-0.0669448	0.40184	0.937914	-0.322251	-0.0851578	-0.23049	-0.574267	-0.310605	-0.433047	-0.430712	-0.385813	0.288182
CSS0043101	0.15681	0.332236	0.911626	0.167376	-0.301811	-0.328658	-0.582172	-0.327002	-0.510737	-0.393281	-0.421045	0.160803
CSS0043537	-0.327696	-0.190517	0.399068	-0.0211123	0.320962	-0.2523	-0.11327	0.239564	-0.463365	-0.422146	-0.413555	0.208887
CSS0043913	0.138961	-0.0580509	0.689253	-0.325188	-0.257199	-0.218388	-0.0906902	-0.142065	-0.560191	-0.118443	-0.102311	0.184031
CSS0043962	-0.00409826	0.434248	-0.211556	-0.222949	0.263822	0.0275921	-0.393215	-0.0494058	0.858559	-0.0807812	-0.00497777	-0.169903
CSS0044301	0.0649903	0.557547	-0.191495	-0.147225	-0.0259023	0.00949671	-0.375198	-0.0806004	0.875473	-0.0710573	-0.0479876	-0.200664
CSS0044752	-0.220491	-0.081391	-0.35647	-0.304219	0.522507	0.115912	0.189498	0.454828	0.431557	-0.229763	0.249146	-0.13191
CSS0044776	0.0779015	0.626502	-0.132183	-0.171286	0.0555959	-0.0117276	-0.463946	-0.133742	0.837767	-0.16978	-0.122286	-0.121239
CSS0044904	0.212398	-0.230386	0.0200183	0.269862	-0.0720289	0.0583371	0.166496	0.0571709	-0.352021	-0.0905548	-0.0826973	0.792633
CSS0044928	-0.215204	-0.257188	-0.456572	-0.28135	0.512851	0.283311	0.538786	0.403749	0.309617	-0.202067	0.0370511	-0.128905
CSS0045428	-0.116807	0.369259	-0.370843	-0.131705	-0.139461	0.00492601	-0.0398148	0.118882	0.691893	0.0382769	0.234848	-0.275279
CSS0046252	0.158595	0.0955236	0.253743	-0.00126366	0.210729	-0.0189499	-0.26068	-0.18339	-0.173669	-0.199325	-0.172756	0.92149
CSS0046867	-0.317931	0.105955	0.756601	-0.420174	0.0899857	-0.216225	-0.342792	-0.0144794	-0.42049	-0.420018	-0.410165	-0.00729271
CSS0047466	0.121235	-0.608409	-0.198952	0.609252	0.0250975	-0.091141	0.270747	-0.0121741	-0.420917	0.525505	-0.0540991	0.260284
CSS0047610	-0.224513	-0.200228	-0.4458	-0.0411322	-0.297379	0.182102	0.111128	-0.0224944	0.459149	0.827693	0.47103	-0.322105
CSS0048010	0.151925	0.636748	-0.143843	-0.176468	-0.120124	0.124426	-0.327985	-0.170588	0.727863	-0.125963	-0.069641	-0.194826
CSS0048035	-0.0518229	0.533217	0.741015	-0.362581	-0.0248669	-0.309647	-0.560931	-0.366651	-0.354692	-0.407912	-0.405414	0.364023
CSS0048610	-0.0263779	0.512958	-0.194365	-0.211461	0.00268344	0.0485499	-0.277151	-0.0672942	0.724458	-0.140437	-0.0493375	-0.212534
CSS0049545	0.0759262	0.545634	0.96946	-0.207013	-0.24496	-0.29732	-0.667475	-0.384494	-0.360138	-0.462037	-0.421787	0.0782178
CSS0050161	-0.222374	0.0772958	0.907479	-0.249233	-0.11353	-0.314428	-0.425018	-0.206076	-0.485551	-0.288497	-0.363651	0.14455
MSTRG.25541	-0.0628649	0.404914	-0.255466	-0.178657	0.0297425	0.057478	-0.24959	-0.0286688	0.788035	-0.0745499	0.0478828	-0.195261
MSTRG.31988	0.0825426	0.800147	-0.041167	-0.190875	-0.230139	0.0527223	-0.362495	-0.1572	0.403762	-0.203478	0.0392588	-0.306068
MSTRG.47639	-0.0421606	0.650035	-0.225856	-0.180023	-0.193023	-0.0750959	-0.301358	-0.112242	0.668231	0.186941	-0.038617	-0.349314
MSTRG.53836	-0.10998	0.0426732	-0.363672	-0.27947	0.334601	0.0649496	-0.00158312	0.732727	0.595821	-0.030825	0.00729073	-0.28809
MSTRG.60149	-0.121904	0.446347	-0.357174	-0.352152	-0.103266	0.251393	-0.0654154	0.12205	0.798599	0.0605726	-0.0488137	-0.429357
MSTRG.88340	-0.116606	0.0123128	-0.110828	0.524687	0.492356	-0.175847	-0.150029	-0.0612532	0.0557676	-0.233566	-0.235852	-0.0230598
MSTRG.95102	-0.0203634	-0.239221	0.0127886	0.372787	0.395291	-0.196868	0.168499	-0.0749277	-0.349018	-0.272029	-0.12392	0.594868
MSTRG.96642	-0.208775	0.374892	0.545113	-0.238931	-0.243499	-0.313341	-0.503569	-0.253902	-0.00700604	-0.0188954	-0.29332	-0.396274
MSTRG.96979	0.0390814	0.557675	-0.185392	-0.288132	0.00740072	0.31414	-0.271995	-0.0747347	0.722457	-0.190472	-0.113842	-0.204366
CSS0002628	-0.312249	-0.338014	0.145236	-0.0843433	-0.220397	-0.254435	0.148938	-0.0547257	-0.37749	0.178427	-0.161269	0.219572
CSS0034715	0.00479224	-0.0804512	0.109633	0.413201	-0.250772	-0.270178	-0.226875	-0.263186	-0.181833	0.25189	-0.236071	0.677254
CSS0034184	-0.268472	-0.235315	-0.480502	-0.180078	0.202417	0.406712	0.414263	0.508265	0.397298	0.075907	0.403602	-0.238338
CSS0004535	-0.132728	0.0412995	-0.465368	-0.21322	-0.0225441	0.605801	0.237119	0.324076	0.528271	0.121195	0.109228	-0.202601
CSS0001297	-0.0473209	0.392753	-0.171539	0.0526307	0.112695	-0.0513882	-0.331031	-0.0847617	0.646059	-0.110883	0.159078	-0.107675
CSS0008650	-0.285047	-0.526991	-0.310022	-0.0390754	-0.109054	0.0962078	0.677358	-0.042626	-0.211616	0.364408	0.148508	0.0116409
CSS0010598	0.112902	0.0943401	0.231894	0.264933	-0.110208	-0.0745646	-0.202964	-0.18047	-0.229205	-0.123451	-0.214983	0.825453
CSS0024254	-0.318932	-0.0665072	0.763668	-0.276025	0.0513953	-0.333463	-0.321677	-0.0472644	-0.489238	-0.24752	-0.369599	0.108327
CSS0030995	-0.233548	-0.016262	-0.457734	-0.304998	0.394657	0.323739	0.191227	0.537289	0.672306	-0.210545	0.307383	-0.31758
CSS0001446	0.0909717	-0.0653701	-0.0480779	0.0347399	-0.26955	-0.143195	-0.162118	-0.16111	0.117611	0.646246	-0.0363343	0.4257
CSS0025824	0.197843	0.310569	-0.278788	0.597397	-0.196405	-0.112069	-0.148039	0.150805	0.28078	-0.0359282	-0.220497	-0.214972
CSS0033520	-0.132664	-0.205701	0.241097	-0.298958	0.789379	-0.0219807	0.01964	0.145905	-0.366884	-0.432115	-0.277719	0.377266
CSS0049652	-0.140479	0.0369285	-0.345766	-0.168775	0.0262205	0.195107	0.0280171	0.413889	0.662245	0.00257936	0.715391	-0.217698
CSS0035324	0.240841	0.220696	0.230579	-0.320743	0.125098	0.0370969	-0.376099	-0.187647	0.200765	-0.155996	0.0452623	0.261364
CSS0017718	-0.252479	0.208793	0.64645	0.275764	-0.371038	-0.241642	-0.450637	-0.371349	-0.339041	-0.205179	-0.347815	-0.25192
CSS0033997	0.0737484	-0.161584	-0.0126086	0.853072	-0.259378	-0.23563	-0.132849	-0.179534	-0.264048	0.384467	-0.168522	0.201869
CSS0015632	-0.256491	-0.197814	-0.649503	-0.253972	0.27087	-0.0254115	0.374339	0.49882	0.596661	0.208797	0.342168	-0.342787
CSS0010836	-0.0910417	-0.254244	-0.149447	0.256075	-0.347697	-0.212236	-0.0622984	-0.153822	0.0277463	0.830179	0.0147259	0.122633
CSS0040330	-0.202392	-0.336592	0.0820129	-0.31397	0.490737	-0.125949	0.128617	0.12887	-0.34752	-0.141055	-0.177816	0.458398
CSS0003591	-0.0276855	-0.351415	-0.300826	-0.160279	-0.0076	0.0929358	0.668561	0.0157837	-0.111681	0.0355159	0.197138	0.125889
CSS0016271	-0.0181162	0.554699	0.950233	-0.314651	-0.169187	-0.276965	-0.672066	-0.366096	-0.309019	-0.457094	-0.412066	0.134058
CSS0000918	-0.220804	-0.259893	-0.487777	-0.211259	0.247782	0.343214	0.546508	0.581538	0.302553	-0.109883	0.133916	-0.224921
CSS0045477	-0.0218737	0.537158	-0.193009	-0.16405	0.0931	-0.0292458	-0.306769	-0.0706069	0.730062	-0.177951	-0.110203	-0.205622
CSS0014324	0.00363666	0.781858	0.0522246	-0.20308	-0.128733	-0.0847513	-0.550969	-0.220522	0.718866	-0.235928	-0.116914	-0.222459
CSS0042958	-0.0784884	-0.0147288	-0.227604	-0.281316	0.793119	0.416404	0.0331448	0.185359	0.321026	-0.397108	-0.048727	0.0406395
CSS0040674	-0.24098	0.152856	0.852287	-0.169185	0.00725757	-0.360772	-0.431663	-0.0948344	-0.443591	-0.413775	-0.436346	0.117695
CSS0043663	0.000838618	-0.121577	0.0149129	0.652178	0.029765	-0.213523	0.0169997	-0.180141	-0.217259	-0.133048	-0.0185012	0.55893
CSS0028675	0.155631	0.52501	0.0154202	0.364195	0.0664966	-0.300271	-0.58495	-0.264786	0.492939	-0.150554	-0.32389	-0.0680197
CSS0000600	0.130576	-0.468644	0.122521	0.330504	0.177406	-0.126712	0.17339	-0.159852	-0.596345	0.064833	-0.11392	0.781248
MSTRG.20670	0.0681562	0.849295	0.0756281	-0.286888	-0.118841	-0.0439166	-0.556528	-0.200925	0.646358	-0.262608	-0.213563	-0.269369
CSS0001968	-0.10377	-0.308011	0.188288	0.689695	-0.132548	-0.0905761	0.0896577	-0.0413817	-0.45983	-0.17815	-0.238631	0.457478
CSS0033075	-0.13043	-0.436265	0.0624448	0.0458598	-0.11249	0.53138	0.300493	0.24867	-0.437894	0.0797388	-0.195122	0.276975
CSS0050031	-0.157	-0.233659	-0.380703	-0.264924	0.580394	0.0802795	0.276225	0.762615	0.274639	-0.0469486	-0.0503932	-0.199059
CSS0021952	-0.331089	0.0149674	0.721971	-0.150235	0.071872	-0.325	-0.396466	-0.160244	-0.424253	-0.323878	-0.410617	-0.0461018
MSTRG.22252	-0.258758	0.447106	-0.221851	-0.385819	0.122654	0.119372	-0.19997	0.0709752	0.766147	-0.166898	0.319329	-0.398733
CSS0013559	-0.339328	-0.296261	0.144926	0.143497	-0.0516574	-0.22017	-0.111378	0.308222	-0.220037	0.113997	-0.174855	0.123354
CSS0001177	0.0874948	0.527593	0.976588	-0.220496	-0.192712	-0.31503	-0.667213	-0.383345	-0.366672	-0.471463	-0.431833	0.0802989
CSS0001342	0.537669	0.386151	0.822408	-0.0341462	-0.224607	-0.281499	-0.535173	-0.373656	-0.422425	-0.386106	-0.357535	0.0882651
CSS0038460	0.178265	0.202172	0.829936	0.304423	-0.220658	-0.315918	-0.521463	-0.347051	-0.519967	-0.354269	-0.394622	0.344273
CSS0035674	0.0536669	0.774071	-0.152251	-0.15518	-0.165707	-0.0848858	-0.387307	-0.199531	0.724372	-0.123845	0.0333986	-0.272033
CSS0001631	-0.236954	-0.370446	0.126446	-0.0235433	0.0507641	0.021156	-0.0381966	-0.0572016	-0.347525	0.438356	-0.164795	0.314102
CSS0000960	0.215163	-0.213069	0.15146	-0.00764348	0.271108	-0.1444	0.13054	-0.129321	-0.383651	-0.2413	-0.187072	0.840948
CSS0029148	-0.230557	-0.368675	-0.000710704	-0.0436479	0.553693	-0.24295	0.0461575	0.0104416	-0.310753	-0.0386461	-0.217071	0.368648
CSS0029711	0.0291465	0.0286691	0.1381	0.00236083	0.0525189	-0.0387103	-0.154584	-0.128211	-0.0682055	0.051583	-0.0668604	0.740321
MSTRG.69494	0.0213206	0.8237	-0.0965013	-0.238658	-0.116707	-0.0223164	-0.419337	-0.157948	0.611248	-0.180047	-0.137891	-0.281832
CSS0045969	0.155039	0.613872	0.637996	-0.232341	0.091333	-0.247609	-0.689432	-0.335382	-0.151276	-0.446904	-0.466191	0.488673
CSS0048147	0.439643	-0.0068051	0.192777	-0.0637396	0.105865	-0.147758	-0.0661226	-0.232472	-0.302819	-0.178611	-0.123232	0.810789
CSS0034597	0.231889	0.517643	0.875523	0.110855	-0.329925	-0.331257	-0.64252	-0.349338	-0.48199	-0.425845	-0.451123	0.201058
CSS0014127	-0.0866962	-0.0254762	0.471153	-0.0538255	0.200994	-0.114089	-0.231207	-0.189328	-0.490585	-0.344088	-0.219829	0.8174
CSS0015606	0.0766622	-0.130845	0.0459983	0.201603	-0.184855	-0.225199	-0.150012	-0.0844263	-0.152395	0.56978	-0.0883945	0.445112
CSS0008771	-0.354537	-0.329506	0.0833565	-0.017986	0.640235	-0.0307234	0.131349	0.226036	-0.359414	-0.394392	-0.333647	0.106089
CSS0015218	-0.19463	0.0567506	-0.340094	-0.276528	0.317851	0.413587	0.124455	0.0150637	0.438452	0.00296444	-0.0161048	-0.0995114
CSS0034394	-0.379794	-0.41769	-0.0474763	-0.0744617	0.3795	-0.242588	0.292325	0.25643	-0.39222	-0.130118	-0.243525	0.171571
CSS0032924	0.0462053	0.469676	-0.276326	-0.0912876	0.00267973	0.0987994	-0.264119	0.00733461	0.831338	-0.0935937	0.0389241	-0.259289
CSS0035629	-0.332782	-0.0620256	0.368354	-0.315511	0.419571	-0.154631	-0.224177	0.121187	-0.233289	-0.366059	-0.341046	0.0854657
CSS0022104	-0.297775	-0.365431	0.38608	0.388336	0.0752069	-0.0593989	-0.0321005	-0.153586	-0.615101	-0.179119	-0.343248	0.246517
CSS0010510	-0.14574	-0.000430888	-0.462528	-0.17334	0.175076	0.143438	-0.0565626	0.112454	0.841616	0.335831	0.44761	-0.205507
CSS0010641	0.0591593	0.300429	-0.274173	-0.284635	-0.0971627	0.167906	-0.0332175	0.0641672	0.776469	-0.0616566	0.097385	-0.319401
CSS0015719	0.0288141	-0.0175926	-0.544389	0.119844	-0.236063	0.0663505	0.338611	0.333916	0.386315	0.206936	0.475212	-0.451441
CSS0021506	-0.181953	0.314993	0.813747	-0.342506	-0.192585	-0.30696	-0.558441	-0.354255	-0.267401	-0.235515	-0.364038	0.102579
CSS0038467	-0.350922	0.190029	0.370698	-0.369012	0.233743	0.274081	-0.177072	-0.32559	-0.228266	-0.370202	-0.229258	-0.221426
CSS0036369	-0.0675854	0.242743	0.161049	-0.298199	0.699468	-0.147136	-0.395926	-0.066079	0.229638	-0.370171	-0.144245	-0.14354
CSS0035771	-0.191875	-0.120878	-0.364266	0.209033	-0.324893	-0.116653	0.0551157	0.00583829	0.397384	0.546274	0.0680214	-0.197706
CSS0011056	0.0829167	0.818862	-0.0502785	-0.220253	-0.0994157	-0.0249595	-0.495035	-0.179005	0.679183	-0.21985	-0.170819	-0.230945
CSS0033435	-0.240132	-0.322185	-0.379407	-0.207763	0.707181	0.311602	0.400035	0.164693	0.181861	-0.204523	0.280319	-0.170349
CSS0003901	-0.278053	-0.296466	-0.511431	-0.141681	-0.206599	0.288772	0.310486	0.16193	0.508602	0.459357	0.620599	-0.248832
CSS0023567	-0.135606	0.314655	-0.0218621	-0.520918	0.00453595	-0.17808	-0.208279	0.31011	0.699043	-0.106619	0.240804	-0.448699
CSS0001130	-0.228348	0.244396	0.878237	-0.399188	0.06673	-0.156774	-0.487787	-0.235025	-0.405739	-0.440798	-0.355749	0.299603
CSS0010763	-0.0347495	-0.307992	0.15652	-0.180015	-0.283713	0.0991701	0.0864822	-0.222566	-0.393227	0.349565	0.130321	0.256751
CSS0037631	0.0862686	0.48392	-0.230148	-0.11157	-0.139756	0.0218007	-0.283968	-0.0857719	0.838402	0.0573131	0.0846581	-0.245059
CSS0042325	0.20968	-0.304164	-0.0685362	0.523184	0.243659	0.158891	0.247438	0.12852	-0.413303	-0.331231	-0.113956	0.518392
CSS0049176	-0.0229143	0.248751	-0.355507	-0.210734	0.223603	0.10476	-0.181618	0.0208936	0.856261	-0.0332155	0.416898	-0.286385
CSS0047404	0.321129	-0.0658612	0.0757382	0.442465	-0.321127	-0.222773	-0.181244	-0.200482	-0.195416	0.540365	-0.172516	0.144632
CSS0021863	-0.115648	-0.107438	0.214069	0.422939	-0.0369099	-0.317969	-0.129651	-0.226998	-0.414898	-0.176038	-0.253284	0.647053
CSS0020275	0.133143	-0.00338418	0.203373	0.0261057	0.291402	-0.0739668	-0.163678	-0.170282	-0.23358	-0.213801	-0.167022	0.826658
CSS0034817	0.0739991	0.579918	-0.2352	-0.231181	-0.0145975	-0.000572088	-0.350447	-0.00134274	0.923229	-0.126761	0.21658	-0.264957
CSS0015917	0.197787	-0.108292	-0.00443096	0.44168	-0.291043	-0.189612	-0.092872	-0.204677	-0.176112	0.559827	-0.127796	-0.0803347
CSS0020675	-0.0198326	0.703329	0.76277	-0.25218	-0.333129	-0.238657	-0.582562	-0.362749	-0.291018	-0.385326	-0.358492	-0.0184971
CSS0021527	-0.276254	-0.175607	-0.454687	-0.134998	-0.121983	-0.0265264	0.032709	0.199466	0.651739	0.649079	0.604648	-0.267334
CSS0013914	0.365721	-0.0884233	-0.104418	0.178809	-0.217324	-0.0882791	-0.0121067	-0.147759	-0.085454	0.600038	-0.055863	-0.0462987
CSS0033832	0.388172	0.642376	0.870006	-0.187573	-0.233229	-0.267488	-0.678877	-0.412536	-0.330501	-0.466875	-0.439328	0.195257
CSS0032659	0.229573	0.624873	0.628899	0.12074	-0.252038	-0.244628	-0.53609	-0.401139	-0.425385	-0.440483	-0.440319	0.385342
CSS0004709	-0.262661	0.263125	0.799188	-0.310263	-0.0173699	-0.26557	-0.486669	-0.154619	-0.297129	-0.469167	-0.429334	-0.0218485
CSS0018974	0.0468052	0.535673	-0.231355	-0.18174	-0.0478704	0.00982513	-0.358013	-0.032864	0.912813	-0.00527812	-0.0435935	-0.256585
CSS0006103	-0.286925	0.0278926	0.76414	0.147389	-0.0401827	-0.349028	-0.449838	-0.315566	-0.56674	-0.270334	-0.423067	0.228332
CSS0036540	0.379142	0.0252394	0.192188	-0.138539	-0.147097	0.668089	0.0477412	-0.197392	-0.124995	-0.239973	0.0298262	0.201024
CSS0001105	0.0680798	-0.422063	0.228061	0.0229994	0.275543	-0.0144194	0.170586	0.337192	-0.589643	0.0108871	-0.301798	0.22976
CSS0003286	0.474673	0.491516	0.561645	0.122008	0.0760841	-0.194175	-0.66966	-0.425386	-0.234112	-0.389407	-0.451044	0.663163
CSS0034580	-0.257013	-0.241809	0.261279	0.63887	-0.00730312	-0.124337	-0.0881244	-0.148246	-0.490182	-0.190998	-0.325922	0.158395
CSS0001257	-0.32373	-0.395137	-0.550776	-0.162462	0.206146	0.472244	0.42181	0.564853	0.473934	0.233427	0.624624	-0.365782
CSS0023132	0.103434	0.600669	-0.210487	-0.22143	-0.142078	0.0245226	-0.332331	-0.0795464	0.854227	-0.0156841	-0.0147416	-0.210732
CSS0021915	0.00793716	-0.547401	0.04007	0.0593471	0.00301701	-0.131649	0.251001	0.0375894	-0.509916	0.384974	-0.201304	0.152278
CSS0026955	-0.235891	0.0725635	-0.310221	-0.270389	0.361374	0.0369393	-0.211055	0.281564	0.736504	0.185273	0.283172	-0.292598
MSTRG.39044	0.39466	-0.0170501	0.416932	-0.0288077	-0.361325	-0.318852	-0.242361	-0.338854	-0.310467	0.363441	-0.094262	0.0553566
CSS0007050	0.919972	0.126134	0.0774584	0.0425167	0.207599	-0.0868979	-0.146301	-0.14896	-0.176005	-0.169316	-0.179029	0.331688
CSS0021474	-0.205468	-0.140628	-0.527793	-0.0562052	-0.220875	0.230717	0.413222	0.0863656	0.457614	0.239765	0.379924	-0.214273
CSS0040629	-0.158564	0.0312658	-0.480344	-0.236546	-0.0558753	0.108637	0.140471	0.461505	0.786268	0.176059	0.139757	-0.337788
CSS0042658	-0.0610281	0.0449277	-0.399354	-0.230275	0.228727	0.512534	0.010986	0.525667	0.691087	-0.0772452	0.412746	-0.241773
CSS0050328	0.478073	0.69375	0.168324	-0.139217	-0.113279	-0.101422	-0.362586	-0.245095	-0.0890823	-0.246029	-0.227629	0.118627
CSS0016013	-0.189899	-0.220324	-0.306991	-0.0829292	-0.0184554	0.916184	0.405186	0.00739192	0.147208	0.0214847	0.301709	-0.161313
CSS0029123	0.173949	0.445068	0.0550671	-0.357433	0.251399	-0.062	-0.35496	0.0146925	0.553836	-0.378423	0.115251	-0.166311
CSS0046202	0.243384	0.405474	-0.501197	-0.0102293	-0.0695579	0.231133	0.0389305	0.0359593	0.688376	0.0159632	-0.0378171	-0.36445
CSS0026306	-0.162583	-0.124708	-0.339016	-0.161973	0.777915	-0.0521652	-0.0209462	0.128083	0.413433	-0.0417863	0.292721	-0.128303
CSS0040355	-0.0265107	0.442467	-0.233084	-0.160904	-0.0492938	-0.0720737	-0.328986	-0.0971419	0.872549	0.0701889	0.0334988	-0.289476
CSS0021039	-0.104941	-0.0116264	-0.472288	-0.0606963	0.214054	0.169813	0.0153568	-0.00254741	0.707697	0.20819	0.703335	-0.23014
CSS0025946	0.00891185	-0.0588326	0.623559	0.0646845	-0.364441	-0.320072	-0.305505	-0.341726	-0.459986	0.15277	-0.0149105	0.393634
CSS0024309	0.554931	0.029374	0.0962837	0.806036	0.0184496	-0.112969	-0.257603	-0.242726	-0.246305	-0.172609	-0.2436	0.365268
CSS0000706	-0.208061	-0.0800158	0.626524	-0.0478483	0.207824	-0.189707	-0.260514	-0.0559331	-0.505889	-0.404363	-0.451572	0.523679
CSS0030737	0.395076	0.0241839	0.136128	0.242789	-0.23908	-0.224028	-0.183584	-0.133698	-0.245431	0.40742	-0.22796	-0.0205461
CSS0040284	-0.172873	0.428338	-0.280718	-0.285323	-0.149974	-0.0302638	-0.0518127	-0.22058	0.535646	0.199964	-0.0656566	-0.308236
CSS0018956	-0.0857001	0.278812	-0.239166	-0.131198	0.185731	0.0440676	-0.240738	0.488184	0.713838	-0.147921	0.10134	-0.201548
CSS0006640	0.507748	0.326723	-0.253465	-0.106833	-0.173075	0.019716	-0.0852183	-0.119768	0.505955	0.104444	0.457624	-0.286911
CSS0025532	-0.227559	-0.0338415	-0.47656	-0.12444	-0.028105	0.0418585	0.0594405	0.147702	0.610108	0.60601	0.162399	-0.297154
CSS0010365	0.195914	-0.248548	0.124897	0.39462	-0.451925	-0.304587	-0.121478	-0.139322	-0.295046	0.639605	0.0376737	-0.0317782
CSS0048461	0.172994	-0.571576	0.188338	0.147784	-0.0552128	-0.0441426	0.365243	-0.0556373	-0.619943	0.102546	0.22058	0.278471
CSS0006514	0.147409	0.586331	-0.134916	-0.128285	-0.0121299	0.0336417	-0.422864	-0.133659	0.820092	-0.128156	-0.118734	-0.111686
CSS0010065	-0.0486618	0.519239	-0.163915	-0.173171	0.170078	0.0597209	-0.395238	-0.0914171	0.743223	-0.190558	0.00148139	-0.221218
MSTRG.61624	0.0600795	0.698826	-0.137614	-0.205033	-0.0473365	-0.0189804	-0.448569	-0.125447	0.832109	-0.142692	-0.123111	-0.240299
CSS0015033	0.0928374	-0.42941	-0.667046	0.0705081	-0.160736	0.219781	0.5694	0.291001	0.385131	0.379026	0.780811	-0.336146
CSS0023184	0.182265	-0.306145	0.13617	0.384358	-0.154345	-0.0366268	0.334585	-0.0585187	-0.59156	0.0308753	-0.278045	0.333397
CSS0043250	-0.341635	-0.100264	0.712642	-0.255158	0.0508313	-0.289085	-0.218247	0.00984238	-0.530758	-0.338729	-0.33609	-0.0323287
CSS0024791	0.0368377	-0.0678591	0.100815	-0.00641381	0.197193	0.169424	-0.102802	-0.200949	-0.158709	-0.0666444	-0.0520779	0.891679
CSS0005014	0.496837	0.302092	0.357942	0.191673	-0.388215	-0.3155	-0.484302	-0.404177	-0.100407	0.313806	-0.299384	0.361576
MSTRG.29286	0.11269	-0.0802067	0.568732	0.0511246	-0.0769835	-0.366486	-0.330098	0.208436	-0.421151	-0.235479	-0.153583	0.274311
CSS0046011	-0.343058	-0.162512	0.593717	-0.322954	0.459578	-0.0221235	-0.140846	0.0414212	-0.477937	-0.480874	-0.361883	0.105899
CSS0013531	0.278275	-0.0545972	0.684228	0.148527	-0.0484012	-0.238023	-0.318805	-0.374798	-0.648559	-0.0597864	-0.323381	0.552275
CSS0009800	0.395409	-0.0200522	0.15167	0.104584	0.067798	-0.159732	-0.1177	-0.0957661	-0.222511	-0.057258	-0.25694	0.897636
CSS0018263	0.0533634	-0.275366	0.529021	-0.204785	0.168383	-0.0729034	0.0146295	-0.0717376	-0.619241	-0.2815	0.142403	0.143128
CSS0001046	0.158972	0.079768	0.663056	0.356314	0.0532745	-0.349218	-0.307451	-0.375567	-0.675554	-0.367401	-0.315447	0.368654
CSS0007465	0.15269	0.325758	-0.327855	-0.110557	-0.0135086	-0.00611524	-0.143008	-0.0199651	0.709711	0.093303	0.390023	-0.290853
CSS0031136	0.0676161	0.333724	0.954056	0.0425346	-0.148803	-0.344362	-0.589112	-0.360231	-0.528398	-0.436557	-0.421485	0.144853
CSS0003784	0.0356117	0.376781	-0.498726	-0.255864	-0.126572	0.158115	0.0879469	0.268581	0.790309	0.0377114	0.141174	-0.46879
CSS0027854	-0.0320711	-0.0477461	0.669087	-0.145825	-0.0481672	-0.276842	-0.24751	-0.274734	-0.505698	-0.251425	-0.228285	0.646586
MSTRG.54214	0.0485749	0.826461	-0.000945813	-0.216561	-0.211028	-0.00235341	-0.397971	-0.18476	0.454409	-0.189932	-0.133024	-0.211458
CSS0032810	0.260574	0.158093	0.836069	-0.122344	-0.0594023	-0.241166	-0.44624	-0.315043	-0.552168	-0.218377	-0.451446	0.304019
CSS0033729	0.383128	-0.333409	-0.0101757	0.557291	0.169943	-0.118116	0.0827431	-0.208611	-0.401717	0.0906385	0.0920428	0.636653
CSS0018150	0.193023	0.49189	-0.242113	-0.161764	-0.121904	0.248352	-0.120206	-0.108877	0.73417	-0.121619	-0.00720249	-0.227571
CSS0024615	0.0329671	-0.237199	-0.129445	0.0898475	-0.196062	-0.0732943	0.160439	0.033133	-0.105866	0.580897	-0.0610866	0.402375
CSS0011717	-0.359269	-0.0255366	0.8149	-0.161687	-0.0600419	-0.147655	-0.242163	-0.077871	-0.540556	-0.416116	-0.353008	-0.0781267
CSS0014870	0.0820352	0.360183	-0.328351	-0.107958	0.0163224	0.108285	-0.210157	-0.084601	0.875821	0.0556946	0.121317	-0.199943
CSS0013571	0.0986329	0.130453	0.289137	0.111691	0.311733	-0.171091	-0.388401	-0.254659	-0.222747	-0.305781	-0.353059	0.875853
CSS0018980	0.0858009	0.372058	-0.206771	-0.11525	-0.0600926	0.0606611	-0.293001	-0.0763681	0.831716	0.0570362	0.045692	-0.129849
CSS0010385	-0.201872	-0.378959	0.0408116	0.258628	-0.343563	-0.281583	-0.0143898	-0.0418986	-0.210614	0.706087	0.0922864	0.334186
CSS0020512	-0.0542906	-0.0951726	0.0524686	-0.0635994	0.640335	-0.263521	-0.062039	0.187934	-0.236899	-0.375854	-0.0202335	0.622082
CSS0007985	0.0700207	0.717278	-0.11562	-0.148303	-0.0887337	-0.0398919	-0.438163	-0.123036	0.744838	-0.0698062	-0.157875	-0.216118
MSTRG.96643	-0.136298	0.534072	0.175865	-0.259658	-0.0885004	-0.147793	-0.451118	-0.164465	0.43029	-0.104708	-0.197015	-0.344543
CSS0002314	0.194486	-0.151778	-0.0442566	0.663853	-0.298998	-0.219791	-0.107764	-0.218953	-0.219634	0.551938	-0.122963	0.0753135
CSS0028228	-0.089598	0.445998	-0.204601	-0.121311	0.00219092	-0.0956377	-0.188537	0.135838	0.691592	-0.242362	-0.0668409	-0.134913
CSS0044729	-0.123403	-0.321544	-0.117989	0.84247	-0.250187	-0.221985	-0.0261324	-0.177427	-0.191052	0.425751	0.0341219	0.338929
CSS0007624	-0.176541	-0.357729	-0.181577	0.157049	-0.334612	-0.136239	0.0913529	-0.0183233	-0.0706676	0.747978	0.189495	0.452471
CSS0038963	-0.195718	0.173982	-0.180077	-0.292911	0.120789	0.0954153	0.00863005	0.0868819	0.457725	-0.245024	-0.14408	-0.164876
CSS0036978	0.337366	0.72176	-0.090321	-0.229243	-0.14484	0.00740332	-0.347894	-0.0969971	0.559268	-0.160925	0.135259	-0.277845
CSS0010195	-0.299898	-0.540511	-0.341027	-0.0482317	-0.125402	0.237419	0.64763	-0.064909	-0.115508	0.369645	0.453908	-0.0449785
CSS0011472	0.0144458	-0.693532	-0.410479	0.124658	0.0173629	0.485358	0.789043	0.266952	-0.283453	0.049197	0.346728	0.168117
CSS0048053	-0.1532	-0.260598	-0.33969	0.136456	0.00534948	0.0846464	0.191147	0.0828452	0.303352	0.131827	0.920225	-0.172781
CSS0031223	-0.157187	-0.484397	-0.183949	-0.205211	0.34076	-0.132555	0.581724	0.384039	-0.304106	-0.204549	0.207343	0.169861
CSS0013399	-0.280967	0.13807	0.0892414	-0.179122	0.0187615	0.397643	-0.012906	0.102255	-0.0970359	-0.383906	-0.32561	0.140403
CSS0010840	0.0497691	0.459527	-0.155686	-0.228304	-0.210218	0.167111	-0.204487	-0.0480385	0.723443	-0.102561	0.00410666	-0.284259
CSS0026471	-0.153325	-0.424772	-0.115688	0.0680631	0.0339452	0.379942	0.339439	0.0366043	-0.34811	0.256046	-0.0602443	0.595903
CSS0039655	-0.0430427	-0.360457	-0.192751	0.517744	-0.259095	-0.0912189	0.0558904	-0.0901503	-0.165765	0.779539	0.0822851	0.114863
CSS0010638	-0.12413	0.110115	-0.532183	-0.30813	0.144779	0.185639	0.127314	0.517824	0.798652	0.0572878	0.419575	-0.380148
CSS0044897	0.538437	0.258156	-0.352586	0.185482	0.0516379	0.0202524	-0.122338	0.217162	0.6354	-0.0849509	-0.0794972	-0.11837
CSS0004601	0.348038	0.666892	0.84203	-0.29536	-0.203361	-0.270436	-0.692454	-0.401059	-0.251173	-0.420305	-0.413093	0.16583
CSS0009622	-0.097069	-0.0418749	0.54104	-0.0474728	-0.413351	-0.265708	-0.241108	-0.233339	-0.374965	0.151174	-0.141606	0.468989
CSS0035314	0.122373	0.00742891	0.866716	0.0186626	-0.116821	-0.160159	-0.330831	-0.228857	-0.648431	-0.315021	-0.361548	0.143463
CSS0029450	-0.141061	0.00861856	-0.262869	-0.300201	0.770451	0.102462	-0.064509	0.367682	0.472014	-0.27628	0.126403	-0.129323
CSS0037013	-0.332096	0.000250109	-0.460772	-0.303656	0.122985	0.322489	0.180678	0.424811	0.431096	0.205592	0.223157	-0.443411
CSS0001442	-0.218355	-0.508256	-0.523372	-0.19626	0.607877	0.175627	0.564065	0.481201	0.115695	0.0309544	0.124758	-0.240731
CSS0033564	-0.130072	0.272198	-0.375223	-0.112023	-0.351448	0.147857	0.0702969	-0.23624	0.368702	0.499867	0.01526	-0.31432
CSS0038648	0.0453877	0.389265	-0.239834	-0.0404696	-0.00770267	0.00383563	-0.239283	-0.0546369	0.813563	-0.0551353	-0.00838639	-0.228933
CSS0049187	-0.321743	-0.0147205	0.789315	-0.211351	0.0531911	-0.1886	-0.253823	-0.0590568	-0.585689	-0.455599	-0.442777	-0.0172395
CSS0029952	0.0885167	-0.657958	-0.352229	0.0140734	-0.0622042	0.192853	0.663307	-0.0651504	-0.313803	0.444298	0.146935	0.249928
CSS0012838	-0.143602	0.344991	-0.320226	-0.326553	-0.0765024	0.227819	0.0818747	0.155788	0.634247	0.0179004	0.125165	-0.350553
CSS0002753	0.0891872	-0.103387	-0.513759	0.571913	-0.0919032	0.0732812	0.0678624	0.153649	0.532694	0.222495	0.449709	-0.199893
CSS0016019	-0.245637	-0.169533	-0.503811	-0.183731	0.0632578	0.0977834	0.402032	0.160454	0.433993	0.356574	0.325038	-0.241169
CSS0035809	0.387655	0.646129	0.859401	-0.171584	-0.2571	-0.266962	-0.648287	-0.403575	-0.370724	-0.462717	-0.425746	0.135674
CSS0000972	0.0776029	0.712629	-0.11937	-0.199766	-0.0524439	-0.014212	-0.451286	-0.14498	0.801582	-0.156846	-0.138868	-0.240909
CSS0033555	0.0628586	0.204278	-0.423542	-0.25647	-0.016554	-0.0748499	-0.0392717	0.199359	0.806174	0.218235	0.239085	-0.262476
CSS0033733	-0.128865	-0.449139	-0.31682	-0.0938105	-0.0365902	0.267037	0.697915	-0.0378165	-0.162781	0.171539	0.177899	0.135006
CSS0035212	-0.235601	-0.454067	-0.224809	0.424085	-0.201022	-0.239127	0.05683	0.0106942	0.0491808	0.515109	0.683765	0.044386
CSS0020517	-0.203019	-0.121234	-0.36699	0.0804988	-0.182949	-0.116859	-0.0903342	0.190793	0.572703	0.634625	0.203786	-0.172981
CSS0037397	0.0811515	0.550021	-0.199412	-0.0951999	0.145078	0.130373	-0.367265	-0.113553	0.708539	-0.176246	-0.0462064	-0.157994
CSS0017030	0.207027	0.476403	-0.0828871	-0.206516	0.316093	0.0455921	-0.457667	-0.0756865	0.761614	-0.226963	-0.0806579	-0.0914367
CSS0047676	-0.341767	-0.11976	0.650932	0.0248201	0.116295	-0.257219	-0.232593	0.0543528	-0.595964	-0.392608	-0.423968	0.0230251
CSS0003100	-0.0109846	0.373302	-0.296942	-0.18342	-0.0494318	0.0354425	-0.288831	0.116762	0.960377	0.0787184	0.245016	-0.242959
CSS0002094	-0.123491	-0.437236	-0.0552494	0.329296	0.206543	-0.227636	0.0862608	-0.137784	-0.319391	0.251733	0.0395612	0.297427
CSS0031428	-0.146328	0.122552	-0.429104	-0.293589	0.0427027	0.256237	0.219499	0.236153	0.536013	-0.00903929	0.372053	-0.388273
CSS0009915	0.164828	0.786184	0.0995797	-0.205893	-0.219261	-0.109224	-0.410406	-0.23993	0.357311	-0.156511	-0.142775	-0.23822
CSS0010485	0.0176094	0.215142	0.879456	-0.385231	-0.253867	-0.134225	-0.27195	-0.210586	-0.468652	-0.407657	-0.322757	-0.137661
CSS0040931	-0.153349	0.0367981	0.506863	-0.156139	0.286797	-0.0297836	-0.0970765	-0.00872225	-0.473157	-0.551822	-0.451041	0.557251
CSS0000635	-0.186736	-0.504072	-0.240611	0.0599338	0.064759	0.634997	0.480905	0.0981742	-0.280038	0.243468	0.0445272	0.318823
CSS0011612	-0.00505526	0.250878	-0.258315	-0.0875711	0.0284725	-0.0179134	-0.214113	-0.0438309	0.68686	-0.00834555	0.338609	-0.163679
CSS0009694	0.33336	0.22376	0.227837	-0.0626539	-0.0031965	-0.155183	-0.316262	-0.227787	-0.1294	-0.00806594	-0.094295	0.849841
CSS0026371	-0.102925	0.767489	0.0338525	-0.254971	-0.224267	0.0442195	-0.292165	-0.126	0.316679	-0.220482	-0.19036	-0.441804
MSTRG.53781	-0.195458	0.190133	-0.26335	-0.109902	-0.204874	-0.0946308	-0.0779873	-0.0110717	0.313925	0.585426	0.0466106	-0.305606
CSS0042982	-0.0038383	-0.448585	-0.103633	-0.0206929	-0.00334294	-0.0486094	0.249041	0.124855	-0.16874	0.265587	0.751429	0.247276
CSS0017035	-0.120635	0.19907	-0.200898	-0.225714	0.64644	-0.074919	-0.306091	-0.00603099	0.549961	-0.0620202	-0.0375975	-0.0818692
CSS0020317	-0.0885043	0.204252	-0.373953	-0.0264372	-0.0220044	0.107392	-0.119341	-0.00716635	0.813368	0.0286067	0.628753	-0.273565
CSS0009092	-0.119703	-0.378779	-0.187219	-0.0813225	-0.0775309	-0.0989383	0.461262	0.0526029	-0.219938	0.0886194	-0.0152548	0.0363184
CSS0033924	-0.0734242	0.191344	0.897129	-0.350044	-0.047511	-0.223194	-0.458103	-0.225724	-0.489288	-0.397551	-0.380654	0.293417
CSS0041298	0.346695	0.802488	-0.0812604	-0.0989905	-0.0689374	0.00123953	-0.490675	-0.151229	0.659961	-0.243138	-0.184031	-0.171987
CSS0048068	0.787498	-0.119482	-0.17207	0.437158	0.00137185	0.0633805	0.109647	-0.145156	-0.114447	0.0185929	0.0479361	0.349488
CSS0002945	0.247636	0.0956039	0.456472	0.443271	0.316627	-0.273353	-0.44917	-0.149058	-0.504347	-0.315632	-0.479019	0.538873
CSS0038858	-0.091185	-0.229562	-0.49097	0.536856	0.207241	0.207824	0.212163	0.246533	0.36778	-0.00740481	0.297027	-0.292506
CSS0005594	-0.324608	-0.131596	0.593349	-0.313182	0.0983871	-0.28626	-0.2053	0.0179558	-0.470042	-0.152719	-0.296975	0.0907275
CSS0008420	-0.242638	-0.296815	0.0407313	0.0240848	0.156992	-0.0179604	-0.0217661	0.0101839	-0.252889	0.0377002	-0.145252	0.445905
CSS0039019	-0.0788072	0.230193	0.609091	0.529065	-0.294378	-0.116109	-0.447338	-0.348241	-0.443882	-0.340168	-0.263651	0.209558
CSS0008747	0.0976952	0.648313	-0.0517129	-0.0679916	-0.18672	-0.0497071	-0.41247	-0.165255	0.634704	-0.12201	0.0901196	-0.247379
CSS0015732	0.589984	0.0640351	0.101777	0.018599	0.424762	-0.0597437	-0.160908	-0.0931438	-0.147666	-0.283546	-0.185352	0.527126
MSTRG.71861	-0.33401	-0.0947249	0.688264	-0.372341	0.0469876	-0.243627	-0.166784	0.0636977	-0.495721	-0.33807	-0.302932	-0.0699964
CSS0018645	0.0624332	-0.37994	0.0387814	0.0807731	-0.178574	0.0882792	0.490731	0.00219482	-0.523817	0.170239	-0.276751	0.265503
CSS0015304	-0.197674	0.124482	-0.377025	-0.30959	0.444224	0.277043	0.000632092	0.19472	0.672681	-0.197584	0.226379	-0.265954
CSS0012489	-0.214462	-0.656259	-0.426967	-0.0670808	-0.0642772	0.474193	0.859201	0.0777402	-0.214598	0.19203	0.386427	-0.0081233
CSS0047608	0.429782	-0.0292727	0.0418597	0.302788	0.262515	0.0576135	-0.291318	-0.228614	-0.0864765	0.118392	-0.169888	0.58506
CSS0009734	-0.0478721	0.430612	-0.225492	-0.338554	-0.266145	0.108899	-0.0776907	-0.0538289	0.583195	0.136141	-0.0857904	-0.404289
CSS0019276	-0.154812	-0.491101	-0.264631	-0.0582653	0.144527	0.0913498	0.546222	0.11091	-0.123311	0.0325884	0.479941	0.432983
CSS0007481	-0.259506	-0.406887	-0.317252	-0.172132	0.690446	0.216787	0.325759	0.271402	0.0879694	-0.100255	0.504564	-0.112187
CSS0035214	-0.129303	-0.354225	-0.196696	0.177399	-0.353643	-0.175195	0.0418217	-0.12789	0.0547353	0.783496	0.438566	0.242088
CSS0014245	0.506238	0.519631	0.727408	-0.221407	-0.0988104	-0.160326	-0.621884	-0.386677	-0.173309	-0.397742	-0.384219	0.474698
CSS0049950	0.209484	0.00438849	0.151192	0.892269	-0.27172	-0.262728	-0.289601	-0.26473	-0.220189	0.0849788	-0.181689	0.309235
CSS0042437	-0.262324	-0.233981	-0.401445	0.0676291	0.0664541	0.537729	0.136349	-0.107881	0.353136	0.356282	0.568385	-0.0939491
CSS0043637	-0.0100478	-0.359611	-0.200111	0.511772	0.0197183	0.0993169	0.0583679	-0.126459	-0.134161	0.433989	-0.0718651	0.598437
CSS0016071	-0.0196416	0.119606	-0.38383	-0.169644	-0.0875075	0.150703	-0.0112859	0.379649	0.732701	0.0794089	0.704686	-0.321421
CSS0040647	-0.324039	-0.336251	-0.421774	-0.196833	0.306838	0.130788	0.201342	0.797664	0.383825	0.269888	0.433143	-0.239177
CSS0005362	0.128258	0.138951	0.550402	0.403755	-0.298109	-0.342201	-0.391607	-0.360543	-0.553096	-0.0445326	-0.257515	0.624237
MSTRG.25452	-0.166205	0.0275517	-0.400222	-0.221301	0.149107	0.143327	0.00856999	0.26585	0.694035	0.0628182	0.456528	-0.208551
CSS0022287	0.302724	0.696751	0.396122	-0.442586	-0.081982	-0.104393	-0.579228	-0.20384	0.404921	-0.38987	-0.125173	-0.282289
CSS0035331	0.199523	-0.00883844	0.058005	0.128637	0.45723	-0.061096	-0.132353	0.121088	-0.214334	-0.295181	-0.258377	0.80327
CSS0033161	0.0662422	0.0203168	-0.387706	-0.0712329	-0.185132	-0.0598476	0.0235278	0.17126	0.653361	0.399812	0.702248	-0.441671
CSS0006786	-0.0743973	-0.379938	-0.128817	0.668225	-0.309996	-0.199479	0.0271179	-0.226397	-0.210369	0.61681	0.319332	0.312251
CSS0012824	-0.225971	-0.202811	-0.326669	-0.329883	0.700156	0.129594	0.327548	0.367307	0.213677	-0.324505	0.17667	-0.150964
CSS0014363	0.467011	0.0529339	0.222574	0.785383	-0.294172	-0.271648	-0.321258	-0.27592	-0.305929	0.0948232	-0.258327	0.301274
CSS0001195	0.261954	0.631215	0.823162	-0.195363	-0.13123	-0.223058	-0.693755	-0.419365	-0.292207	-0.480689	-0.445454	0.401432
CSS0010888	0.527358	0.359499	0.526481	0.145882	-0.045039	-0.0748515	-0.422379	-0.370343	-0.437825	-0.320665	-0.317324	0.656474
CSS0032102	0.00509156	0.759075	0.0318861	-0.216707	-0.134039	0.010579	-0.28775	-0.194498	0.174663	-0.266717	-0.108621	-0.174677
CSS0003690	0.0150937	-0.318664	0.101786	0.156183	-0.0678921	0.25664	0.192518	0.209613	-0.500729	-0.103785	-0.193959	0.576528
CSS0028708	0.144941	0.514901	0.957004	-0.193615	-0.19145	-0.28956	-0.670817	-0.399063	-0.382138	-0.455497	-0.42864	0.242821
CSS0026723	0.0145243	0.604816	-0.273161	-0.149248	-0.224378	-0.106278	-0.320191	-0.102866	0.854231	0.0753277	0.0882471	-0.357523
CSS0039199	-0.323856	-0.167967	0.179706	0.10666	0.0906183	0.124851	0.217733	0.194911	-0.405916	-0.454129	-0.335831	0.379366
CSS0020364	0.0320589	0.299275	-0.325534	-0.203653	0.0141386	0.294988	-0.0567947	-0.0880699	0.735324	-0.125339	0.570132	-0.297032
CSS0029345	0.150886	0.705874	-0.176238	-0.261372	-0.105226	0.117889	-0.304799	-0.0702324	0.735882	-0.194034	-0.0608359	-0.140634
CSS0043836	-0.275871	0.0137278	-0.503803	-0.127494	0.124805	0.128106	0.357515	0.476076	0.512086	-0.0807645	0.190374	-0.42743
CSS0023402	0.135458	-0.654181	0.0772335	0.291474	0.0686569	0.215726	0.468679	0.0603501	-0.652814	-0.00471238	0.121067	0.366269
CSS0014843	-0.265259	-0.199045	-0.443379	-0.187201	0.098146	0.110201	0.194286	0.638828	0.566597	0.192205	0.73146	-0.305627
CSS0025649	0.187166	0.743769	-0.0498332	-0.0829396	-0.30612	0.340458	-0.350573	-0.185416	0.490216	-0.169567	-0.274399	-0.342193
MSTRG.74848	-0.295513	-0.211069	0.0328491	-0.214724	0.361578	-0.23785	-0.0482389	0.122409	-0.149904	-0.0217849	-0.171148	0.0919765
CSS0020828	-0.217226	-0.199917	-0.430928	-0.076956	0.041594	0.128759	0.213775	0.366751	0.506169	0.123949	0.876958	-0.31952
CSS0009148	-0.0155029	0.607124	-0.312586	-0.236606	-0.0941022	0.0815454	-0.21295	-0.0239275	0.825695	-0.121549	0.148516	-0.337185
CSS0027490	-0.347744	-0.479259	-0.612325	-0.200395	-0.0500518	0.156154	0.579803	0.655829	0.350791	0.523511	0.447821	-0.314487
MSTRG.63880	0.0826606	0.71113	-0.156275	-0.252693	-0.0454837	0.0992842	-0.375541	-0.0440705	0.77502	-0.221335	-0.164774	-0.205326
MSTRG.14496	-0.0956975	0.606463	-0.0638961	-0.287686	-0.0522948	0.101733	-0.330791	-0.16981	0.564712	-0.157317	-0.0781181	-0.223714
CSS0010345	-0.238199	-0.652614	-0.374247	-0.148188	0.646424	0.150369	0.414651	0.632959	-0.0288824	0.0873058	0.343534	0.122964
CSS0043179	-0.0112923	0.697393	-0.140612	-0.217726	0.158451	-0.0160605	-0.433881	-0.0929351	0.683829	-0.201487	-0.159025	-0.208391
CSS0041825	-0.137958	0.193655	-0.310917	-0.205625	0.200921	0.471221	-0.0609129	-0.0234055	0.637627	-0.139003	0.439194	-0.251888
CSS0031029	-0.208031	-0.106518	-0.491699	-0.077649	-0.0460731	0.132008	0.192851	0.401349	0.660183	0.18419	0.743324	-0.304602
CSS0030761	-0.00598481	-0.788792	-0.422476	0.397575	-0.0597429	0.000862293	0.640286	0.236192	-0.297338	0.431719	0.505042	0.122555
CSS0039035	0.0204511	-0.170162	-6.82557e-05	0.606347	0.0923523	-0.17228	-0.128884	-0.195958	-0.119728	-0.0481051	0.43017	0.499202
CSS0049799	-0.134322	-0.0730068	-0.45348	-0.239042	-0.267642	-0.122607	0.396784	0.152523	0.34452	0.356115	0.17853	-0.357477
CSS0029155	-0.00570195	0.618858	-0.201403	-0.225123	-0.0490187	-0.0527015	-0.364805	-0.168882	0.82529	-0.0228493	0.254391	-0.258306
CSS0003301	0.509507	0.061231	0.277289	0.41988	0.119189	-0.174938	-0.329304	-0.291557	-0.287475	-0.165406	-0.192157	0.801819
CSS0036960	0.0861568	-0.0367023	0.835531	-0.0296557	-0.0721369	-0.240051	-0.293211	-0.143865	-0.623239	-0.335462	-0.281023	0.342294
MSTRG.51805	-0.178986	-0.296896	-0.241078	0.257282	-0.316048	-0.0662877	0.170826	-0.200463	-0.0532306	0.829239	0.0638149	0.144537
CSS0004325	-0.167822	-0.00718339	-0.384901	-0.270692	0.154098	0.513589	0.162099	0.446858	0.511202	-0.133219	0.0267993	-0.0954141
CSS0020894	0.0686474	0.815411	0.0687498	-0.365576	-0.140385	0.111373	-0.404786	-0.0250437	0.393025	-0.256911	-0.187783	-0.301959
CSS0031198	-0.0548452	0.592899	-0.193942	0.204832	-0.225621	-0.0835615	-0.333686	-0.192409	0.624067	-0.0168142	-0.233725	-0.265867
CSS0049199	0.294349	0.572136	-0.211191	0.153305	-0.0848916	-0.054893	-0.369695	-0.179716	0.646042	-0.0313164	-0.0807718	-0.100775
CSS0038243	0.0219797	-0.234472	0.272482	0.43808	-0.425621	-0.263002	-0.0495147	-0.197846	-0.589036	0.319277	-0.354064	0.391917
CSS0020559	0.12548	0.609698	0.0992249	-0.14394	0.262004	-0.0806471	-0.560095	-0.176347	0.447558	-0.35044	-0.170962	-0.159412
CSS0011025	0.00343436	0.0295923	-0.425096	-0.257494	0.103729	0.148432	0.139108	0.576679	0.665232	-0.0836795	0.513402	-0.27843
CSS0016265	0.550157	0.434401	0.829731	-0.0484177	-0.188874	-0.261915	-0.578807	-0.369502	-0.386333	-0.420006	-0.385511	0.154721
MSTRG.96308	-0.213523	-0.0696013	-0.38395	-0.354238	0.396226	0.193241	0.370036	0.504909	0.40616	-0.31964	-0.0129832	-0.149614
CSS0000245	-0.384234	-0.108791	0.726673	-0.194487	0.0957871	-0.208726	-0.268388	0.018856	-0.533068	-0.34775	-0.331213	-0.0134861
CSS0017550	-0.201634	0.507087	-0.200297	-0.228276	0.0907762	-0.0306266	-0.246685	0.0678836	0.684727	-0.175781	0.0515755	-0.416537
CSS0006069	-0.146205	0.00661509	-0.495605	-0.300728	0.376782	0.216054	0.330162	0.245958	0.539226	-0.223283	0.24573	-0.177069
CSS0022646	0.0203311	-0.199303	-0.0549627	0.82814	-0.272269	-0.270696	-0.132844	-0.261141	-0.220184	0.493064	-0.15492	0.220971
CSS0002543	0.106944	-0.163324	0.00367919	0.0670512	-0.251272	-0.203968	0.100331	-0.194068	-0.243064	0.39068	-0.123158	0.149115
CSS0007009	-0.115604	0.139252	0.862346	-0.371223	0.0916787	-0.310016	-0.41802	-0.112106	-0.515168	-0.397797	-0.376363	0.162707
CSS0023945	0.103837	0.823934	0.0295383	-0.313552	-0.215439	-0.0753888	-0.405947	-0.169392	0.533933	-0.203512	0.0333447	-0.362769
CSS0032273	0.0458524	-0.0883813	0.671654	-0.0523384	-0.389471	-0.335065	-0.25665	-0.30135	-0.474107	0.0158246	0.102003	0.173531
CSS0018994	0.126823	0.565347	-0.273393	-0.174722	-0.0640583	-0.0314869	-0.328919	-0.0747986	0.890651	-0.0572497	0.157158	-0.267844
CSS0028669	0.122248	0.677265	-0.0452507	-0.240985	-0.338415	0.189936	-0.371308	-0.109086	0.677882	-0.00438979	-0.0362507	-0.362275
CSS0004306	0.00643863	0.365815	-0.323984	-0.244186	0.364698	-0.0471681	-0.239002	0.0671356	0.81642	-0.203108	0.338648	-0.23678
MSTRG.74847	-0.242109	-0.235827	0.0147918	0.507503	0.278459	-0.313104	-0.118443	0.0252968	-0.300081	-0.100768	-0.241225	0.129077
MSTRG.107438	0.0802098	0.114595	0.187537	-0.253527	-0.208442	0.566203	-0.0263447	0.061013	-0.0548602	-0.104928	-0.207237	0.203143
CSS0011742	0.142879	0.0117612	-0.289386	-0.32843	0.147932	0.233574	0.410828	0.275453	0.150846	-0.217098	0.205143	-0.335024
CSS0022636	-0.133592	-0.222834	-0.0208157	0.848559	-0.13937	-0.187963	-0.0482272	-0.192798	-0.29195	0.0196522	-0.198493	0.182935
CSS0003950	0.252872	0.33436	-0.34461	-0.219813	0.307252	0.149095	-0.152111	0.140018	0.760125	-0.150183	-0.0210163	-0.127451
CSS0006037	0.562114	0.216781	0.0959772	-0.162048	-0.129239	0.249295	-0.0142051	-0.14446	-0.232566	-0.175712	0.0520914	0.409865
CSS0005129	0.089913	0.632069	-0.213197	-0.236768	-0.111342	-0.0727127	-0.288029	-0.0507597	0.82011	-0.106755	-0.0893341	-0.227526
CSS0028881	-0.205987	0.10482	0.780104	-0.261715	0.389071	-0.234533	-0.480463	-0.16535	-0.430258	-0.473531	-0.412762	0.100481
CSS0043612	-0.0225216	-0.0751006	-0.245235	0.323482	0.244371	0.0696912	0.179608	0.1804	0.176976	-0.322842	0.120092	-0.389261
CSS0042643	-0.199525	-0.0517225	0.855897	-0.0204333	-0.126165	-0.278337	-0.359219	-0.350283	-0.604178	-0.210286	-0.317628	0.153791
CSS0042585	0.115998	-0.69076	-0.314848	0.115147	0.233934	0.0882818	0.506841	0.330728	-0.288926	0.255773	0.337392	0.391162
CSS0008391	-0.190199	-0.424504	-0.00130305	0.406142	0.472982	-0.000517873	0.278698	0.202211	-0.476431	-0.338795	-0.309529	0.275174
CSS0010260	0.0357365	0.426276	-0.288092	-0.150494	0.025607	-0.0205888	-0.235929	-0.0201705	0.881462	-0.126274	0.405426	-0.293458
CSS0014730	-0.123723	0.0276081	-0.292208	-0.0167855	0.00901663	0.12536	-0.0112543	-0.00334035	0.567462	0.0458921	0.809716	-0.23219
CSS0000554	0.129259	-0.0161988	0.226301	0.292801	-0.053389	-0.156379	-0.297206	-0.287423	-0.221061	0.23515	-0.187451	0.799667
CSS0049744	-0.0242201	0.409842	-0.370891	-0.216289	0.0156604	0.0909907	-0.132782	0.246473	0.835138	0.00684516	0.0805089	-0.340796
CSS0017609	0.286614	0.141947	0.0145646	0.301317	0.0723119	-0.185257	-0.200942	-0.101291	-0.134472	-0.189135	0.0724782	0.627795
CSS0005489	-0.273687	-0.544896	-0.597068	0.00867669	-0.0742532	0.34872	0.663383	0.432176	0.245173	0.264903	0.740429	-0.331631
CSS0050051	0.347526	-0.343842	0.0716214	0.400011	0.137713	0.210436	0.177988	-0.0521823	-0.327496	-0.336445	0.136909	0.354224
CSS0019496	-0.119853	-0.332426	-0.13503	0.770644	-0.229003	-0.239124	0.0097496	-0.101358	-0.262153	0.552906	-0.0503051	0.0686516
CSS0044682	-0.0991625	0.306447	-0.301617	0.0221898	-0.0755068	-0.000405379	-0.184516	-0.0513614	0.608484	0.111019	0.678271	-0.410753
CSS0024181	-0.138351	0.463197	-0.130158	0.368109	0.260735	-0.0474046	-0.374368	-0.158591	0.344815	-0.290339	-0.234848	-0.167929
CSS0045416	-0.252264	0.190113	-0.401133	-0.16452	-0.184701	0.0341045	0.0860827	-0.00829024	0.633746	0.145187	0.640623	-0.407433
CSS0032966	0.0252761	0.619958	-0.0450963	-0.211303	-0.150104	-0.129459	-0.467877	-0.114945	0.827351	-0.071289	-0.0228923	-0.289526
CSS0041721	-0.0604971	0.54656	0.907457	-0.235567	-0.244587	-0.22306	-0.549001	-0.311324	-0.446435	-0.505671	-0.393436	0.0114405
MSTRG.38001	-0.00702013	-0.277812	-0.492551	-0.189797	0.107407	-0.157583	0.288579	0.186642	0.425319	0.40026	0.655686	-0.399393
CSS0048603	-0.314472	-0.266081	-0.435799	-0.0496243	-0.214021	0.301652	0.413278	0.0947802	0.0792758	0.580952	-0.0138519	-0.293261
CSS0034369	0.101619	0.678959	-0.24498	-0.215947	0.0478298	-0.0378797	-0.411491	-0.0288694	0.844043	-0.0783595	0.135275	-0.294392
CSS0028793	0.0190633	0.135	0.293743	0.0299715	-0.106111	0.0424762	-0.159265	-0.244279	-0.261739	-0.185554	-0.323129	0.842629
CSS0043860	-0.0291836	0.231396	0.945684	-0.314137	-0.203981	-0.276208	-0.454621	-0.252318	-0.443682	-0.292625	-0.323888	0.0137944
CSS0050314	0.269709	0.530716	-0.17015	-0.143057	0.00313843	0.0012955	-0.390824	-0.117099	0.851332	-0.0916254	0.0435139	-0.131954
CSS0021023	-0.123152	-0.028081	-0.222207	0.35556	-0.0943431	-0.151506	-0.164696	-0.12479	0.282617	0.554769	0.118879	-0.252143
CSS0040673	-0.083903	-0.154418	-0.336053	-0.054372	-0.0280513	0.948873	0.309434	0.140541	0.231759	0.0442158	0.229615	-0.201665
CSS0001721	0.383667	0.183679	0.465746	0.187795	-0.465099	-0.238133	-0.306722	-0.316519	-0.406143	0.148537	-0.176936	0.184926
CSS0037080	-0.00155247	0.332275	-0.304843	-0.206325	0.011272	-0.0248658	-0.279911	0.0507619	0.928375	0.0669383	0.399609	-0.234286
CSS0017247	-0.148518	-0.179807	-0.0316131	0.280916	-0.233895	-0.213727	-0.0969316	-0.204251	0.0420933	0.523958	0.45648	-0.264456
CSS0026785	0.360652	0.531902	0.904879	-0.157166	-0.276902	-0.241916	-0.604736	-0.406567	-0.392969	-0.417707	-0.431416	0.160734
CSS0003744	0.0712975	0.102129	0.0267912	0.410303	-0.259266	-0.14143	-0.338959	-0.286074	0.218117	0.226594	0.179422	0.496875
CSS0039585	-0.00224958	0.58605	-0.29856	-0.356099	-0.0702443	0.296825	-0.117316	0.158128	0.682315	-0.187079	-0.0615514	-0.329813
CSS0028565	-0.21325	-0.234376	-0.429978	-0.0556966	-0.0738446	0.0607333	0.0829882	0.305571	0.503702	0.694862	0.164597	-0.282266
CSS0032541	-0.221731	-0.401767	-0.252162	0.0749498	-0.345662	-0.149306	0.143219	0.0318747	0.006794	0.913702	0.132489	0.000368643
CSS0044312	0.0740007	0.104977	0.375084	-0.0144703	0.629257	-0.184195	-0.342541	-0.168628	-0.319916	-0.454967	-0.336827	0.546783
CSS0005826	-0.456173	-0.308667	-0.524603	0.177496	0.0503386	0.299655	0.498453	0.382522	0.275292	0.0266231	0.501169	-0.46953
CSS0040430	-0.250382	0.159628	-0.022211	-0.36143	0.664113	-0.0335377	-0.160344	0.175912	0.296055	-0.312513	-0.200593	-0.206521
CSS0009730	0.130822	-0.299047	0.223381	0.258519	-0.217592	-0.239793	0.0920783	-0.0882153	-0.60604	0.348212	-0.24835	0.42102
CSS0006690	-0.168562	-0.363264	-0.390472	-0.234117	0.63557	0.221534	0.251994	0.330638	0.304112	-0.0620403	0.681502	-0.140327
CSS0049483	0.273732	0.0558266	0.621145	0.300978	-0.0581601	-0.200803	-0.338902	-0.30246	-0.575839	-0.295397	-0.400225	0.68427
CSS0049522	0.349829	0.0307474	0.370415	-0.153552	-0.0385066	-0.170307	-0.00981418	-0.0762823	-0.574393	-0.0469955	-0.203739	0.251224
CSS0008030	0.361522	-0.0263401	-0.341048	-0.000714232	-0.051268	-0.0399681	-0.034686	0.27683	0.471085	0.429906	0.602678	-0.272619
CSS0032437	-0.000435739	0.142323	-0.377825	0.371204	-0.139862	-0.0806931	-0.0976077	0.0872567	0.472966	0.180027	-0.0938914	-0.223755
MSTRG.62689	0.163039	0.205772	0.711452	0.475343	-0.172249	-0.3328	-0.524424	-0.368927	-0.449801	-0.364403	-0.360423	0.39501
CSS0030196	0.0354828	0.827967	0.00979384	-0.278123	0.116779	0.0964846	-0.429281	-0.0909609	0.478297	-0.414981	-0.229657	-0.155194
CSS0033241	-0.265025	-0.0864277	-0.364746	-0.281193	0.504393	0.241212	0.143046	0.296855	0.450829	-0.180824	0.432668	-0.295745
CSS0037754	-0.222601	-0.497177	-0.648444	0.0719742	-0.0799307	0.36828	0.72037	0.506184	0.124694	0.317877	0.362413	-0.355317
CSS0008725	-0.0182432	0.38713	-0.244294	0.170014	-0.0260076	0.0350731	-0.363106	-0.0907686	0.804646	-0.00218254	-0.088368	-0.191282
CSS0009104	0.0507189	0.0279257	0.119507	0.849713	-0.000604941	-0.215861	-0.280356	-0.217233	-0.261068	-0.143019	-0.225751	0.471906
CSS0030265	0.676553	0.457977	0.565391	0.209962	-0.362537	-0.190552	-0.473726	-0.402465	-0.368164	-0.229106	-0.368598	0.288354
CSS0037887	0.0792929	0.389965	-0.13619	-0.239017	0.399643	0.00218057	-0.39312	0.0477721	0.675302	-0.227122	-0.111975	-0.0808939
CSS0024887	-0.00150997	-0.1602	0.432397	0.107739	-0.385639	-0.30453	-0.198919	-0.307787	-0.387411	0.221255	-0.23996	-0.00630277
CSS0019738	-0.202152	0.0644911	-0.324181	-0.303875	0.156969	-0.0402391	0.00823855	0.775762	0.561922	0.021463	0.322887	-0.312446
CSS0038995	0.295071	0.23614	0.680996	0.159422	0.307114	-0.278777	-0.521492	-0.358934	-0.444898	-0.497772	-0.357434	0.426854
CSS0022810	0.19279	0.415385	0.9225	-0.274853	-0.337569	-0.271287	-0.521535	-0.327738	-0.400004	-0.314404	-0.345768	-0.0880407
CSS0045679	-0.0292988	-0.275163	-0.121043	0.130607	-0.11096	0.0278179	0.135904	-0.0612004	0.0674357	0.116918	0.865263	0.0802383
CSS0037300	-0.217438	-0.254874	-0.271529	0.384585	0.0936088	-0.0840324	0.402914	0.471737	0.00865057	-0.188628	-0.0506633	-0.22694
CSS0035856	0.0248267	0.404253	-0.288305	-0.16653	-0.0957689	0.0136265	-0.231436	-0.00547751	0.879283	0.111589	-0.015609	-0.226901
CSS0041990	0.195018	0.719363	-0.116396	-0.330387	-0.0449336	0.400799	-0.200821	-0.0889312	0.388986	-0.329342	-0.208212	-0.228227
CSS0045275	0.28454	0.704036	0.6462	-0.322012	-0.224809	-0.211673	-0.672633	-0.315923	0.173335	-0.390323	-0.341514	-0.333718
CSS0041358	0.11817	-0.0533001	0.435039	0.128332	-0.110713	-0.243383	-0.206716	-0.261924	-0.549787	0.0640437	-0.399981	0.795407
CSS0012632	-0.183406	-0.00407977	0.708208	-0.202739	-0.42561	-0.206411	-0.222319	-0.275699	-0.386054	-0.0586036	-0.18426	0.314986
CSS0046340	-0.103022	0.252794	-0.279962	-0.150462	0.396422	-0.160484	-0.291358	-0.01647	0.718452	0.0184747	0.308681	-0.247595
CSS0040147	-0.206723	0.480363	0.0081471	-0.4223	0.255904	0.159268	-0.321223	-0.0255473	0.460136	-0.28019	-0.186742	-0.257083
CSS0001246	-0.158987	-0.186681	-0.418472	-0.33321	0.603248	0.565828	0.199564	0.32415	0.42671	-0.156614	0.314064	-0.0981426
CSS0028699	-0.162524	0.377833	0.842774	-0.361324	0.0035409	-0.285356	-0.646464	-0.372154	-0.205692	-0.399132	-0.371946	0.13937
CSS0010037	-0.14325	-0.210038	-0.377614	-0.0135478	0.204089	0.868671	0.277457	0.381711	0.209898	-0.117886	0.138551	-0.146867
CSS0011228	0.153621	-0.271489	0.135962	-0.0403161	0.171943	-0.18701	-0.00200735	-0.0392629	-0.380782	0.334068	-0.147864	0.419235
CSS0033195	0.0688106	0.433785	-0.23695	-0.202424	-0.122868	0.0127938	-0.210568	-0.0648504	0.864825	-0.0323623	0.0222121	-0.254691
CSS0046516	0.0416185	0.610767	-0.212791	-0.0226792	-0.146199	0.0191135	-0.405023	-0.192103	0.78271	0.0970052	-0.0646927	-0.243448
CSS0039082	-0.0118967	0.61461	-0.238922	-0.136894	-0.0914065	0.0893592	-0.300659	-0.0620001	0.549781	0.0203264	-0.0314263	-0.338062
CSS0036811	-0.0923584	0.235723	-0.326567	-0.203094	0.155455	0.596282	-0.0795259	0.0568137	0.737273	-0.174174	0.200093	-0.218098
CSS0030034	0.0025634	0.714383	0.202133	-0.393195	-0.0574362	-0.0804463	-0.452363	-0.112749	0.188417	-0.238363	0.00452957	-0.294194
CSS0022459	0.223638	0.0147265	0.155361	0.323658	0.267437	-0.168406	-0.199943	-0.049361	-0.270423	-0.248812	-0.306896	0.880532
CSS0037440	0.24449	0.312488	-0.327249	-0.289047	0.374461	0.0919076	-0.274189	0.174426	0.7758	-0.057295	-0.017369	-0.0998925
CSS0015068	-0.0555088	-0.631512	-0.257362	-0.08049	-0.0386004	0.365127	0.525089	0.186971	-0.27083	0.360288	0.350623	0.388949
CSS0029052	-0.225533	-0.0650537	-0.582523	-0.189223	-0.174405	0.162715	0.234422	0.181647	0.704536	0.457227	0.762255	-0.419001
CSS0000919	-0.151468	-0.198696	-0.263195	-0.264718	0.507949	0.0477417	0.0242147	0.322817	0.399234	-0.0155391	0.180743	0.130355
CSS0002958	-0.221147	-0.234464	-0.535483	-0.105657	0.512784	0.221986	0.272788	0.372226	0.455129	0.0943149	0.127927	-0.298625
CSS0019284	-0.182926	-0.117581	-0.330434	-0.0455322	-0.0239992	0.0857345	0.084498	0.0720345	0.482893	0.202229	0.939818	-0.259581
CSS0012400	0.140428	0.634333	-0.112044	-0.0570823	0.096982	0.0284743	-0.436193	-0.20367	0.675222	-0.181459	-0.210452	-0.143722
CSS0018061	-0.356918	-0.64452	-0.573817	0.0221002	-0.0714379	0.42418	0.776247	0.627904	0.0669391	0.292035	0.523337	-0.309921
CSS0005044	0.140376	0.525748	-0.185319	-0.072184	-0.0450228	-0.0311168	-0.394845	-0.0300627	0.883381	-0.0738227	-0.0385044	-0.194953
CSS0024302	-0.221148	-0.363609	-0.323621	0.0360082	-0.195173	-0.0452615	0.125364	0.0940787	0.182638	0.856364	0.464114	-0.148516
CSS0033013	-0.32093	-0.0296278	-0.440025	-0.179481	-0.158381	-0.12526	0.10563	0.197301	0.424349	0.671922	0.203429	-0.408279
CSS0032807	-0.136627	0.251758	-0.381801	-0.291188	0.000719124	0.320079	0.187171	0.0646879	0.634932	-0.176659	0.0150812	-0.272004
CSS0018202	-0.254963	-0.195509	-0.312912	-0.0465297	-0.250699	-0.118905	0.0499656	-0.0451843	0.274975	0.63529	0.219666	-0.140867
CSS0000376	-0.0646387	0.805268	0.183892	-0.198161	-0.0685284	-0.0897273	-0.536698	-0.247854	0.428652	-0.38073	-0.151846	-0.21763
CSS0011616	0.132688	0.25672	0.922782	-0.360604	-0.155616	-0.301864	-0.45361	-0.253427	-0.427068	-0.354419	-0.339211	0.0977817
CSS0011345	0.593845	0.63819	-0.0914177	-0.0255384	0.0719109	-0.0416376	-0.499271	-0.160679	0.696187	-0.226247	-0.175361	-0.095723
CSS0031378	0.50453	0.0352281	-0.0943023	0.415795	-0.255058	-0.156031	-0.154525	-0.222018	0.00997765	0.48058	-0.123255	-0.0158023
CSS0016824	0.0417839	-0.24581	0.0159615	0.677874	0.269279	-0.0563438	-0.0993653	-0.11807	-0.29348	-0.00366065	-0.0584791	0.479573
CSS0027888	-0.00866177	0.541507	-0.0748472	-0.214304	0.149105	0.0859655	-0.451326	-0.159672	0.730522	-0.209201	0.367641	-0.204668
MSTRG.73957	0.251505	-0.0774639	0.668081	-0.244388	-0.0820296	-0.0856814	-0.135898	0.10711	-0.561856	-0.233322	-0.218789	0.278194
CSS0026766	-0.0772444	0.277457	-0.294783	-0.0963863	0.28455	0.16275	-0.129668	-0.0895628	0.508041	0.0539931	-0.0700561	-0.484569
CSS0005188	0.306484	0.473136	-0.373152	-0.0599576	-0.188819	0.14638	0.00425312	0.0777936	0.629296	-0.129906	-0.0353845	-0.32487
CSS0049720	-0.185536	0.105909	-0.519614	-0.0883589	-0.24897	0.0740256	-0.00873586	-0.0235981	0.789303	0.612345	0.265412	-0.285415
CSS0009603	0.692771	0.146927	0.260862	0.0574345	0.0906166	-0.129516	-0.274825	-0.259293	-0.237628	-0.16072	-0.201486	0.772037
CSS0047188	-0.239624	-0.686172	-0.305054	0.356479	-0.11994	0.434394	0.641813	0.23921	-0.413225	0.221927	0.0708862	-0.0321322
CSS0042435	0.262385	0.445475	-0.184713	-0.157843	0.0807457	0.180285	-0.313237	-0.087895	0.639744	-0.137778	0.0485295	-0.13597
CSS0027926	-0.128245	0.0923854	-0.362776	-0.308531	0.441871	0.0413681	0.0942393	0.372313	0.544185	-0.196594	0.459701	-0.321667
MSTRG.11247	-0.295553	-0.184803	0.317145	0.009973	0.24005	-0.0955909	-0.1349	-0.139403	-0.353442	-0.296568	-0.374999	0.199497
CSS0008886	0.334307	0.380683	-0.319399	-0.170036	-0.232766	0.184909	0.0720465	0.163096	0.50549	-0.082262	0.32972	-0.397555
CSS0048734	0.2278	0.730631	0.69367	0.0198428	-0.229991	-0.262641	-0.67246	-0.419589	-0.311498	-0.453229	-0.429488	0.288631
MSTRG.71508	-0.134956	0.165248	0.72282	-0.413819	0.127775	-0.035474	-0.287085	-0.0846654	-0.362844	-0.506819	-0.405575	0.403703
CSS0016612	0.363054	0.447178	-0.385227	-0.14898	-0.19314	0.0864556	-0.0937749	-0.0207835	0.794154	0.0111466	0.0485167	-0.270363
CSS0026099	-0.0717491	-0.0251258	0.0047587	-0.153993	0.92217	-0.0661716	-0.197057	-0.00229208	0.0279762	-0.27644	-0.130511	0.0731143
CSS0011093	0.064596	0.838166	0.16958	-0.319501	-0.304888	-0.0913517	-0.433102	-0.135119	0.298785	-0.182489	-0.236086	-0.359191
MSTRG.72207	-0.0379426	-0.349927	-0.0673423	-0.120693	0.886588	0.0213991	0.103029	0.147447	-0.239108	-0.167169	-0.0280843	0.25946
CSS0016417	0.00785685	-0.0622574	0.0588733	-0.09752	0.00734527	-0.142995	0.0347783	-0.245936	-0.200771	0.0481041	-0.101572	0.747059
CSS0031892	0.0285508	0.833598	0.0512236	-0.222094	-0.183645	-0.0573896	-0.381423	-0.192575	0.291577	-0.250642	-0.172185	-0.240244
CSS0033176	-0.00325688	0.240432	-0.320472	-0.186722	0.0153213	0.237411	-0.167968	0.0661934	0.893797	0.0945876	0.37409	-0.262893
CSS0010849	-0.139875	-0.18854	-0.322688	0.0396224	0.087653	0.017199	0.114085	0.34808	0.383007	0.025315	0.863749	-0.130733
MSTRG.31987	0.0232875	-0.424884	0.26028	-0.0132584	-0.0596931	-0.0726657	0.203079	0.208364	-0.600296	0.306851	-0.246581	0.352817
CSS0042692	-0.0369485	0.437285	-0.260469	-0.283648	-0.0190022	0.0801473	-0.0137954	-0.100364	0.588249	-0.144357	0.2074	-0.292795
CSS0025710	-0.00516943	0.753222	-0.118254	-0.354207	-0.169178	0.0424453	-0.318028	-0.0408656	0.588588	-0.0516674	-0.157037	-0.400699
CSS0039888	0.0900305	0.702826	-0.0841637	-0.214447	-0.0564961	0.0485362	-0.438677	-0.150449	0.75365	-0.19977	-0.185981	-0.215199
CSS0046705	-0.252253	-0.716266	-0.411895	-0.0407567	-0.252948	0.341199	0.857005	0.212358	-0.227164	0.333002	0.374515	-0.112822
CSS0010540	-0.0358938	0.696403	-0.13707	-0.229732	0.109251	0.0358538	-0.376814	-0.0681376	0.681585	-0.268205	-0.139692	-0.277479
CSS0039627	0.25434	-0.300278	0.00498145	0.609759	0.409891	-0.185759	-0.0851458	-0.107285	-0.38712	0.0660181	-0.214257	0.540277
CSS0042607	0.158031	-0.507381	-0.224767	0.126372	-0.21493	0.0501714	0.653002	0.177142	-0.468024	0.225386	0.00281739	0.105602
CSS0043714	0.123404	0.556784	0.521928	-0.180278	-0.241547	-0.277681	-0.526315	-0.187805	-0.0717301	-0.204101	-0.37581	0.457725
MSTRG.28751	0.11742	0.676299	0.390031	-0.0781278	-0.215947	-0.137075	-0.4398	-0.308638	-0.226654	-0.267099	-0.306834	0.173857
CSS0034596	0.43694	0.744126	0.487576	-0.277116	-0.11831	-0.140732	-0.54949	-0.232906	-0.0882431	-0.450912	-0.344185	0.366621
CSS0029681	0.392319	-0.104018	-0.104686	0.22836	-0.287434	-0.155501	-0.098702	-0.108004	-0.00292079	0.678617	-0.0818427	0.0817227
CSS0018332	0.330049	0.441954	0.778435	0.0926644	-0.157086	-0.286007	-0.54535	-0.369068	-0.526518	-0.43279	-0.422611	0.450313
CSS0041648	-0.104511	0.00164159	0.489664	0.666572	-0.198932	-0.24347	-0.325669	-0.266381	-0.421288	-0.164625	-0.307814	-0.0223756
CSS0011078	-0.220664	-0.404761	-0.198977	-0.0963665	0.0485122	0.345388	0.33247	0.715086	-0.0795027	0.222021	0.164769	0.148336
CSS0049226	-0.0293967	0.0601552	-0.608173	-0.0145033	0.0127176	0.20553	0.231896	0.294364	0.71821	0.025049	0.426119	-0.28782
CSS0028644	-0.10991	-0.200667	0.306144	0.233131	-0.0849695	-0.35917	0.118747	0.170354	-0.560431	-0.137386	-0.326618	0.263511
CSS0013271	-0.138594	0.238926	0.907162	0.0519768	-0.306733	-0.314095	-0.520074	-0.314654	-0.415576	-0.287543	-0.348447	0.0259216
CSS0049771	0.275441	0.324583	0.774932	0.283466	-0.195165	-0.207431	-0.535285	-0.428179	-0.5662	-0.367331	-0.408353	0.416424
CSS0018324	0.095831	0.549704	-0.157283	-0.137505	0.245765	-0.0395355	-0.42571	-0.0650348	0.685333	-0.0902335	-0.0755591	-0.223824
CSS0000260	-0.0105531	0.499852	-0.297149	0.214637	-0.179698	-0.26139	-0.334171	-0.00226377	0.758718	0.0250289	0.057933	-0.282574
CSS0042258	-0.247898	0.229616	0.92396	-0.164708	-0.157031	-0.316231	-0.446697	-0.196619	-0.469361	-0.471249	-0.421824	-0.000296133
CSS0000613	-0.297274	-0.473887	-0.430302	0.333436	-0.222282	-0.100967	0.267833	0.240986	0.0845762	0.850391	0.282699	-0.21669
CSS0027597	0.0700928	0.398832	-0.0839731	-0.223286	0.547877	-0.0145038	-0.456314	-0.0307093	0.626628	-0.275854	-0.180822	0.0349714
CSS0020181	-0.128718	-0.172511	-0.46094	-0.173405	0.315321	0.378357	0.227526	0.26384	0.522732	-0.0279418	0.74521	-0.204665
CSS0011721	0.0199194	-0.217259	0.479116	0.0697768	0.242898	-0.107667	-0.036839	-0.308248	-0.646803	-0.243023	-0.443322	0.582477
CSS0046943	0.285458	0.0656023	-0.367326	0.0146836	-0.0982532	-0.0308497	0.0502585	0.454929	0.600199	0.0350381	0.523108	-0.438185
CSS0025764	-0.356132	-0.571113	-0.258773	-0.142507	0.117076	-0.0124697	0.599347	0.543859	-0.265501	0.100661	0.0758976	0.294257
CSS0017508	-0.313924	-0.328652	-0.367599	-0.30013	0.576777	0.534236	0.419869	0.586976	0.176406	-0.24341	0.0731044	-0.122598
CSS0039115	0.603225	0.241823	-0.0754065	-0.0902953	-0.279519	-0.0492694	-0.0326218	-0.155482	0.14676	0.132809	0.380533	-0.271154
CSS0002633	-0.279582	0.0132813	-0.55871	0.180158	-0.143986	0.0645154	0.190297	0.158723	0.496269	0.480855	0.130166	-0.417185
CSS0016087	-0.153574	0.148726	-0.482198	-0.091391	-0.151812	0.0711307	-0.00389748	0.122776	0.761607	0.415436	-0.0306883	-0.311322
CSS0011928	0.37573	0.738631	-0.0469537	-0.264703	-0.214905	-0.0787405	-0.380453	-0.16487	0.587858	-0.105831	0.145151	-0.250568
CSS0029211	0.0413611	-0.0427009	-0.0048961	0.660389	0.0944578	-0.232362	-0.181254	-0.243712	-0.0590233	-0.0167516	-0.157177	0.532213
CSS0041844	0.745795	0.608458	0.452784	0.0865889	-0.120558	-0.180391	-0.584828	-0.357228	-0.126529	-0.347016	-0.356914	0.341261
CSS0032883	0.0272687	0.203747	-0.210154	-0.168215	0.311254	0.031889	-0.270727	-0.0452871	0.599431	0.0493839	0.0722737	0.199352
CSS0031403	0.916195	0.293668	0.279202	-0.0467965	-0.0197592	0.0221415	-0.315793	-0.229446	-0.12556	-0.198637	-0.17713	0.311014
CSS0007690	-0.184767	-0.619635	-0.296604	0.0308641	-0.170055	0.0353159	0.58062	0.138055	-0.303912	0.496195	-0.0361899	0.0195608
CSS0008373	0.581984	0.411387	0.686917	0.0312526	0.0628101	-0.27051	-0.541377	-0.332186	-0.470625	-0.451657	-0.472691	0.431725
CSS0024320	-0.13966	-0.0490268	-0.532531	-0.0218606	-0.0366626	-0.15711	0.316818	0.282213	0.442992	0.319636	0.142859	-0.423515
CSS0018801	-0.21722	-0.278242	-0.223332	-0.163517	0.849258	0.00571512	0.192793	0.308373	0.0362614	-0.226217	0.0683687	-0.0914835
MSTRG.21437	0.232959	0.798958	-0.0168367	-0.0488115	-0.179522	-0.0892634	-0.420057	-0.20527	0.325328	-0.221634	-0.149575	-0.249721
CSS0000699	0.354932	0.489152	0.827858	0.0765649	-0.112005	-0.31498	-0.711554	-0.447837	-0.385317	-0.408203	-0.507916	0.481335
CSS0037340	0.337113	0.0842665	-0.392343	-0.145752	-0.0548158	0.125989	0.147865	0.070034	0.44829	0.163036	0.145293	-0.344196
CSS0034829	-0.290134	-0.548237	-0.228782	0.0366212	-0.147403	0.315075	0.421075	-0.0360757	-0.284764	0.364551	0.00668355	0.237888
CSS0035055	0.169561	0.106429	0.371117	0.0524927	-0.0482961	-0.154932	-0.284717	-0.203022	-0.269521	-0.121195	-0.214624	0.897572
CSS0035543	0.450779	0.244186	-0.24136	0.0318361	-0.237617	0.0995612	0.0382196	-0.154385	0.392766	0.00201908	0.110803	-0.396555
CSS0016711	-0.217215	-0.769262	-0.350329	0.2697	-0.124565	-0.216006	0.595472	0.189597	-0.315254	0.639457	0.321635	0.0145559
CSS0013626	-0.0184768	0.412979	-0.386694	-0.231847	-0.123953	-0.0565046	-0.140774	-0.0343519	0.834965	0.209551	0.192262	-0.333838
CSS0012806	-0.222151	-0.0720109	-0.481147	-0.259497	-0.00742098	0.473977	0.381122	0.43143	0.554048	-0.0022236	0.0450608	-0.264361
CSS0012724	-0.0761773	0.0411011	0.62706	0.116091	-0.0992591	-0.135567	-0.304023	-0.166064	-0.409802	-0.314678	0.100505	0.379006
CSS0029038	-0.0727966	0.0765666	-0.326941	-0.12223	0.17741	0.0805425	-0.228154	-0.00503918	0.691979	0.176358	0.48087	-0.0700188
CSS0025202	-0.0226566	0.335081	-0.364004	0.0527062	-0.0903399	0.137905	-0.2546	0.119085	0.900376	0.0845406	0.288056	-0.317059
CSS0041526	0.042343	0.618026	-0.10057	-0.304152	-0.125178	0.0447878	-0.122621	-0.0294007	0.371156	-0.220003	-0.0940741	-0.246867
CSS0027199	0.186344	0.232604	0.780622	0.232771	-0.383427	-0.261448	-0.473552	-0.167694	-0.4498	-0.242205	-0.264625	-0.0612919
CSS0043816	-0.284084	-0.243259	-0.445555	-0.0946734	0.0030977	0.384224	0.308841	0.753645	0.473682	0.107115	0.484522	-0.309637
CSS0049402	-0.0648021	0.106838	-0.325788	-0.116178	-0.195283	-0.0451991	-0.165277	0.0320394	0.681005	0.675034	0.263055	-0.302014
MSTRG.68137	-0.163142	0.320077	-0.435811	0.0490309	0.165026	-0.0159519	-0.0132717	0.220527	0.641054	-0.216299	-0.110962	-0.215501
CSS0048874	-0.0855202	0.214041	-0.346066	-0.0667947	-0.163253	-0.0819117	-0.242865	0.0428055	0.727094	0.544842	0.0293352	-0.237545
CSS0028848	-0.0523215	-0.385685	0.0833431	-0.0213644	-0.134923	-0.120382	0.127834	0.606564	-0.214816	0.164959	0.387151	0.184922
CSS0029386	0.040685	0.742076	0.168889	0.321794	-0.253057	-0.115562	-0.483366	-0.289076	0.0804883	-0.328187	-0.290308	-0.169065
MSTRG.85916	-0.0695676	-0.463639	-0.534651	-0.194263	-0.0370994	0.210522	0.735871	0.478502	0.0357721	0.200238	0.133479	-0.287618
CSS0022907	-0.0168029	0.357419	-0.173107	-0.17168	-0.122589	-0.0781253	-0.319827	0.149122	0.881416	0.128824	0.251315	-0.324693
CSS0026922	-0.187203	-0.161615	-0.180499	-0.225353	0.848036	-0.0949656	0.0677605	0.245871	0.100312	-0.239189	0.0506831	-0.0648502
CSS0035879	-0.373759	-0.562982	-0.469033	-0.206701	0.00705939	0.487696	0.753627	0.668364	-0.0130466	0.231444	0.195272	-0.308152
CSS0003618	0.0214692	0.527786	0.919726	-0.0829679	-0.182997	-0.315291	-0.670313	-0.410678	-0.442692	-0.454671	-0.420512	0.293911
CSS0034182	0.0891953	0.832926	-0.0931259	-0.0441562	-0.0737876	-0.0618972	-0.485959	-0.166803	0.605054	-0.259773	-0.201241	-0.230458
CSS0011525	0.0902754	0.391782	-0.291288	-0.215501	0.0774188	0.02727	-0.00793032	-0.0458055	0.66207	-0.12321	-0.0703475	-0.168815
CSS0000181	-0.109518	-0.0203393	-0.177922	-0.131079	0.0222629	0.885957	0.336756	-0.0190254	0.0290651	-0.215453	-0.0510452	-0.0536014
CSS0050462	-0.212807	0.108991	-0.356893	-0.292835	-0.0763903	-0.031542	0.0849606	0.480001	0.571293	0.192897	0.487007	-0.405296
MSTRG.34899	0.214194	0.491888	0.376406	0.174401	-0.0864682	-0.171933	-0.411074	-0.392448	-0.210917	-0.509716	-0.378497	0.567346
CSS0031239	0.461197	0.451742	0.769823	0.0716956	-0.337691	-0.338588	-0.483595	-0.388043	-0.555629	-0.328133	-0.416246	0.106746
CSS0038072	-0.26133	-0.659211	-0.353539	-0.0226988	-0.141235	0.375276	0.561611	-0.0616908	-0.192297	0.645564	0.360821	-0.0422456
MSTRG.55268	-0.0681891	-0.119622	0.772901	-0.174316	-0.26986	-0.220837	-0.101173	-0.145268	-0.601322	-0.0944737	-0.274504	-0.0852924
CSS0003506	0.0136398	0.176626	-0.338417	-0.150884	-0.219374	-0.046584	-0.16674	0.04866	0.803956	0.439434	0.10835	-0.233933
CSS0017087	0.160779	0.331991	0.316552	-0.458453	-0.373838	-0.261837	-0.220103	0.158945	0.188448	0.0572891	-0.0349133	-0.552605
CSS0033563	0.185233	0.651908	0.669763	0.180743	-0.185055	-0.322411	-0.700573	-0.452112	-0.281235	-0.427434	-0.496212	0.286727
CSS0024116	-0.112629	0.52527	-0.0640342	-0.364974	0.26208	0.00270545	-0.263091	0.0263498	0.550576	-0.313879	-0.0665465	-0.331409
CSS0041663	-0.010401	0.226231	-0.324806	-0.208438	-0.192126	0.32501	0.0599046	0.0056046	0.753686	0.0371426	0.20073	-0.27461
CSS0020290	0.45353	0.255677	0.225694	0.0125966	0.161996	-0.0103418	-0.404852	-0.294544	-0.106799	-0.0215507	-0.217513	0.592348
CSS0033174	0.16511	0.724386	0.0926032	-0.315919	-0.308517	0.145609	-0.429737	-0.298089	0.575976	-0.0588305	0.0968959	-0.458289
CSS0040211	0.234958	0.264486	0.716461	0.284732	-0.310919	-0.173287	-0.423888	-0.385384	-0.535084	-0.345423	-0.247877	0.440443
CSS0049998	0.619877	0.621378	0.36179	0.189764	-0.138142	-0.073475	-0.554989	-0.390237	-0.125354	-0.335081	-0.38756	0.530115
MSTRG.90425	-0.0527595	0.15132	-0.474406	-0.206503	-0.158736	0.309959	0.110501	-0.0611329	0.808173	0.234381	0.453198	-0.319502
CSS0031376	-0.00876408	0.486294	-0.325717	-0.0486762	-0.123867	0.0709841	-0.22409	0.121186	0.748709	-0.0231105	-0.121443	-0.322427
CSS0028283	0.620051	0.780986	0.36788	-0.175002	-0.323234	-0.0910623	-0.504619	-0.311244	0.120535	-0.282362	-0.20354	-0.242037
CSS0031353	0.63476	-0.215211	0.197357	-0.132157	0.0931368	-0.0435004	0.160962	0.234182	-0.38476	-0.18696	0.0754787	0.244707
CSS0011026	0.0368293	0.15103	-0.368837	-0.0168634	0.115525	0.059055	-0.0464483	0.37157	0.625579	-0.0975343	0.311105	-0.327347
CSS0008291	0.375138	0.184252	0.572081	0.566139	0.0638274	-0.321445	-0.516263	-0.28105	-0.478824	-0.383608	-0.437186	0.228785
CSS0009123	-0.00198599	0.339787	-0.227785	-0.147308	0.0376505	0.0110932	-0.151452	0.0196866	0.620921	0.0285222	0.0319242	-0.223919
CSS0045845	-0.0328953	0.412211	-0.402254	-0.134891	0.079271	0.378208	-0.0762362	0.114675	0.766462	-0.102341	0.0370612	-0.323413
CSS0041072	0.183845	0.249112	-0.0164148	0.0437992	0.659122	0.0454663	-0.314412	-0.134881	0.267315	-0.359101	-0.301133	-0.161532
CSS0006000	-0.0406654	0.81836	0.119579	-0.309361	-0.212032	-0.125045	-0.517944	-0.208061	0.528867	-0.134609	-0.249867	-0.364242
CSS0003664	-0.211097	0.0384031	-0.248757	-0.303947	0.586245	0.289316	0.0158052	0.391508	0.422874	-0.316627	0.0695029	-0.101343
CSS0006324	-0.0478551	0.0777166	-0.292154	-0.0461613	-0.0151529	-0.0233231	-0.140847	0.0267655	0.731791	0.139008	0.722387	-0.219202
CSS0006301	-0.0695769	-0.100373	-0.245037	-0.240239	0.873519	0.122935	0.0656051	0.137779	0.225068	-0.302056	0.217642	-0.0410974
CSS0004507	0.0141651	0.491089	-0.238756	-0.11668	-0.117115	0.344795	-0.141812	-0.15625	0.630011	-0.206381	-0.134579	-0.301711
CSS0045354	-0.196935	0.238604	0.797344	0.260605	-0.125293	-0.419218	-0.540347	-0.395656	-0.475535	-0.319145	-0.383309	0.0396269
CSS0047356	-0.180893	0.0324994	-0.495137	0.0238822	-0.00470438	0.107632	0.161576	0.220055	0.584707	0.244955	0.144974	-0.351553
CSS0037881	-0.357164	-0.764866	-0.422468	0.136296	-0.0721135	0.323634	0.799455	0.352409	-0.240674	0.246455	0.535809	-0.118752
CSS0046864	-0.0931209	0.455946	-0.29274	-0.303621	-0.0445933	0.477875	-0.0270185	-0.0788978	0.529079	-0.179625	-0.00216878	-0.281548
CSS0045071	-0.13842	-0.042496	-0.29074	0.0472673	-0.185075	-0.104706	-0.0610766	0.0620298	0.392776	0.715981	0.224185	-0.235009
CSS0021634	-0.108688	-0.297763	-0.211212	-0.105163	0.0900351	0.146617	0.600991	0.269651	-0.131993	-0.136975	-0.0136347	-0.0759296
CSS0049866	-0.289746	-0.721303	-0.376078	0.428688	0.4136	0.153562	0.539519	0.258222	-0.322105	0.098152	0.373044	0.140402
CSS0042510	0.0903403	0.614182	-0.158916	-0.165267	-0.0956663	0.0166482	-0.357477	-0.0833024	0.81491	-0.118196	-0.0556731	-0.194893
CSS0001232	0.00508837	0.707073	0.0841402	-0.172732	-0.216212	-0.0376411	-0.274845	-0.150018	0.0517385	-0.193153	-0.138672	-0.207131
CSS0022144	-0.379598	-0.228461	0.469081	-0.0490179	0.0692103	-0.262616	-0.146061	0.0754335	-0.463501	-0.152334	-0.307559	-0.0851548
CSS0019982	0.305433	0.478473	-0.132977	-0.124088	0.360904	0.0209559	-0.435235	-0.00558129	0.681843	-0.275579	-0.130174	-0.076133
CSS0012317	-0.191471	-0.332949	-0.394264	-0.137524	-0.25168	-0.135086	0.269044	0.638484	0.322123	0.549148	0.572155	-0.365306
MSTRG.43473	-0.285514	-0.399625	0.278735	0.291017	0.139561	-0.12418	0.0159578	0.0932411	-0.572843	-0.196351	-0.206729	0.380425
MSTRG.29925	-0.218136	-0.553521	-0.387398	-0.061387	-0.154933	0.225762	0.500625	0.0533626	0.00338116	0.619622	0.406863	0.26533
CSS0006165	-0.149137	0.285007	0.746152	-0.0408822	0.0464027	-0.296066	-0.499482	-0.21857	-0.356709	-0.473239	-0.45752	0.415796
CSS0023409	0.837374	0.424234	0.309337	0.377949	-0.185094	-0.177926	-0.467889	-0.329358	-0.168447	-0.246867	-0.276298	0.310216
CSS0018902	-0.184242	-0.0512517	-0.352355	0.022074	-0.347565	-0.0917096	0.0588511	-0.174061	0.373828	0.787417	0.380392	-0.305075
CSS0046653	0.101678	0.663034	-0.261393	-0.16298	-0.0868198	-0.00582476	-0.355008	-0.0935169	0.87273	-0.0689761	-0.0254604	-0.237948
CSS0006357	-0.0443406	-0.439412	0.0279744	0.0224954	0.689367	0.208783	0.197452	0.136748	-0.420734	-0.251599	0.104875	0.501836
CSS0038128	-0.0873241	0.013445	-0.604585	-0.170552	-0.0599974	0.0963175	0.153408	0.425254	0.869456	0.252119	0.474882	-0.302855
CSS0047278	0.0613691	0.686267	-0.129659	-0.0735419	-0.0138456	-0.0325581	-0.4541	-0.125812	0.744758	-0.1575	-0.145597	-0.186505
CSS0040637	-0.235627	-0.133469	-0.390486	-0.265932	0.244833	0.593462	0.28185	0.241252	0.403211	-0.0566502	0.61886	-0.297102
CSS0033126	0.292343	0.288671	0.84797	0.18176	-0.150009	-0.257546	-0.547366	-0.371069	-0.519688	-0.449417	-0.400203	0.390464
CSS0000570	-0.00299683	0.155126	-0.519312	0.120895	-0.199742	0.162764	0.125938	0.269283	0.526844	0.345026	-0.0710473	-0.614268
CSS0034071	0.626975	0.651523	0.335894	-0.236963	-0.22629	-0.117174	-0.471777	-0.339616	0.0408888	-0.187966	-0.178143	-0.26299
CSS0027241	0.0163467	-0.0911142	0.162663	0.85288	-0.131748	-0.201709	-0.16064	-0.13258	-0.346965	-0.136533	-0.238661	0.154774
CSS0017277	0.48957	-0.0773992	0.213524	-0.0924083	-0.377042	-0.16511	0.0498342	-0.211218	-0.387188	0.25233	0.13329	0.189368
CSS0000872	-0.27932	-0.2739	-0.465975	-0.286742	0.212849	0.229517	0.41476	0.767761	0.383194	-0.0299144	0.553862	-0.263378
CSS0046357	0.603949	-0.165949	-0.0724692	0.0178319	0.0414693	0.0240723	-0.00199441	-0.0442199	-0.0435539	0.123481	0.512161	0.172816
CSS0013435	-0.0508346	-0.331409	-0.405063	-0.149436	-0.326787	0.345012	0.574442	0.3128	0.0710105	0.253815	0.275278	-0.31704
CSS0022440	0.0834883	0.543041	-0.287149	-0.257385	-0.058983	0.132641	-0.154552	-0.115802	0.753394	-0.0851245	0.257095	-0.330675
CSS0022597	-0.161882	0.218581	-0.434896	-0.205449	0.094602	0.164399	0.0811988	0.0982898	0.700925	-0.0926314	0.541069	-0.23823
CSS0044757	-0.136816	0.293569	-0.270526	-0.0724136	-0.110661	0.147259	-0.164154	-0.145425	0.658815	0.331702	-0.122051	-0.441953
CSS0033782	-0.102079	0.182474	-0.252772	-0.169339	0.247466	0.498887	-0.159682	0.213035	0.678249	-0.161703	0.107066	-0.281184
CSS0031699	0.607595	0.711176	0.375699	0.0623979	-0.208145	-0.196298	-0.52097	-0.31394	-0.0769194	-0.356283	-0.316126	-0.264164
CSS0009343	-0.0139561	-0.238408	-0.10109	0.0664541	-0.0898792	0.025777	0.0900008	-0.0442269	0.0671178	0.141983	0.858132	0.131682
CSS0045159	0.145791	0.50527	0.661929	-0.254355	-0.277898	-0.255902	-0.451344	-0.36064	-0.0707591	-0.344427	-0.365339	-0.229237
CSS0006827	0.506056	-0.263963	-0.0103736	0.256318	-0.375683	-0.08742	0.0819274	-0.191467	-0.257071	0.549482	-0.00601888	0.334667
CSS0031438	0.0253937	0.241091	-0.480498	-0.238778	0.100984	0.0756991	0.104353	0.399397	0.656114	-0.0225857	0.0393497	-0.409139
CSS0009621	-0.0992579	-0.526143	0.243503	-0.132088	0.262499	0.00899938	0.260259	0.191998	-0.515408	0.0133852	0.237377	0.129461
CSS0016077	0.289462	-0.0689655	0.245942	-0.0750937	0.730766	-0.213079	-0.268213	0.0327723	-0.283507	-0.203539	-0.217543	0.180051
CSS0037303	0.867056	0.303311	0.0362128	0.0103156	0.0572611	-0.0319479	-0.256919	-0.210007	0.179897	-0.229319	-0.0847765	0.318115
CSS0039080	0.0460759	0.602021	-0.140101	-0.405032	0.16323	0.208606	-0.290243	-0.145878	0.626063	-0.215314	0.161737	-0.319185
CSS0041397	0.129535	0.0134322	0.398479	0.0644208	-0.319154	-0.272501	-0.278822	-0.285665	-0.260353	0.387911	-0.226495	-0.0319491
CSS0004982	-0.251842	-0.452246	-0.619786	-0.0519821	-0.281399	0.374531	0.637037	0.150961	0.300045	0.67527	0.259794	-0.264125
CSS0030699	0.359022	0.560034	-0.204409	-0.201148	0.167888	0.0219625	-0.354688	-0.122393	0.790048	-0.204204	0.015845	-0.253768
CSS0030812	-0.0853629	-0.17493	-0.00844167	0.155286	-0.118601	0.658485	0.21517	-0.0924223	-0.155455	-0.18803	0.218372	0.364329
CSS0018928	-0.252608	-0.0160193	0.763838	0.221758	-0.0140962	-0.293887	-0.371788	-0.220579	-0.539444	-0.367377	-0.401713	-0.033838
CSS0023139	0.0614567	0.68691	-0.143628	-0.155771	-0.169696	-0.0792962	-0.463764	-0.21505	0.772419	-0.0446782	-0.0850931	-0.182552
CSS0026586	0.270001	0.255959	0.281569	-0.0238647	0.678601	-0.0599232	-0.472618	-0.155343	-0.16514	-0.477654	-0.247371	0.569697
CSS0032695	-0.153157	0.00835023	-0.446657	-0.165309	0.259069	0.248801	0.279801	0.454121	0.466425	-0.144206	0.11904	-0.119267
CSS0037099	-0.20175	-0.32039	-0.269943	0.248369	-0.303436	-0.157508	0.0907455	-0.141339	0.0327384	0.812411	0.135722	-0.155639
CSS0006464	-0.280666	-0.533066	-0.30114	-0.0540379	-0.0627993	0.136797	0.65739	-0.0412781	-0.218832	0.326781	0.104353	0.0185946
CSS0004788	-0.414105	-0.638514	-0.513323	0.150442	-0.212908	0.0322895	0.61522	0.166628	-0.0301157	0.619502	0.606125	-0.286165
CSS0009031	0.075271	0.423799	-0.139448	-0.103134	0.203818	0.0136795	-0.357606	-0.0690604	0.670321	-0.239659	0.0168836	-0.104699
CSS0031505	-0.346595	-0.29346	-0.500434	-0.0778655	-0.132131	-0.175035	0.442617	0.278053	0.278225	0.452964	-0.061772	-0.342078
CSS0036169	0.0692442	0.310027	-0.134772	-0.294554	-0.230822	0.101943	-0.107542	0.173915	0.584796	0.0501495	0.606087	-0.444802
CSS0035043	-0.266081	-0.586662	-0.325875	0.00177275	-0.164125	0.753833	0.680794	0.151272	-0.239896	0.231694	0.119	-0.0440343
CSS0029601	0.366944	0.371635	-0.237535	-0.0994001	-0.0705227	-0.0244561	-0.215527	-0.0887996	0.54253	0.126043	-0.0172555	-0.12429
CSS0032045	0.00762717	-0.751394	-0.373278	0.231339	0.164788	-0.119347	0.70475	0.378983	-0.269308	0.106073	0.348516	0.00323465
CSS0008408	0.45108	-0.214717	-0.0913005	0.143823	-0.0286659	0.0209074	0.252653	-0.0664811	-0.262597	-0.00742001	0.549039	0.142289
CSS0041918	-0.182682	0.0174455	-0.455837	-0.0572298	-0.241091	-0.0594787	-0.0176367	0.0688737	0.617871	0.747161	0.10794	-0.328966
CSS0025840	-0.0403942	-0.348814	0.124984	-0.200095	0.547554	-0.00965347	0.169042	0.372978	-0.364825	-0.239839	0.0699125	0.323371
CSS0043578	0.386077	0.140931	0.144698	0.677623	0.0899602	-0.190274	-0.272929	-0.280015	-0.337071	-0.23552	-0.294501	0.522735
CSS0002404	0.00969242	0.253347	-0.00775677	-0.0913293	-0.186808	-0.0831144	-0.125255	-0.152663	0.0247583	0.0796887	0.607868	-0.135582
CSS0035800	-0.136088	-0.189563	-0.148205	-0.215871	0.868151	0.140768	0.164982	0.230612	0.00961196	-0.35332	-0.11062	0.0263043
CSS0020269	0.0226032	-0.416986	-0.22315	0.0224129	-0.329042	-0.108089	0.399543	0.206094	-0.198843	0.416599	0.113072	0.0257757
CSS0008897	0.03683	0.462786	-0.286321	-0.165681	0.0966502	0.0480602	-0.201325	-0.077135	0.72581	-0.0920227	0.289148	-0.188125
CSS0033453	-0.0565824	0.465835	-0.22261	-0.154313	0.10568	-0.0182132	-0.328256	-0.116715	0.818903	-0.127147	0.329255	-0.21727
CSS0036387	-0.349631	0.125756	-0.507398	0.0384422	-0.236454	-0.0160371	0.0951899	-0.0914206	0.453783	0.586998	0.200896	-0.455555
CSS0049738	-0.0702821	0.0245665	-0.465695	-0.0214173	-0.0171679	0.138257	0.0444205	0.108559	0.791331	0.251524	0.310822	-0.24047
CSS0015188	-0.193663	-0.221338	-0.439193	-0.0828921	-0.115614	0.00532354	0.141771	0.294675	0.602626	0.421653	0.840474	-0.243973
CSS0019717	0.214975	-0.611155	0.0348993	0.285639	0.0818187	-0.119185	0.307295	0.0109702	-0.626579	0.124995	0.061385	0.439049
CSS0032620	-0.221253	0.314836	-0.292488	-0.363523	0.131437	-0.140027	-0.0321479	-0.0754566	0.581512	0.029005	-0.064697	-0.263644
CSS0037973	-0.0515227	0.387774	-0.367215	-0.262054	-0.159705	0.248629	0.0272466	0.0555571	0.639652	-0.0231695	0.0680701	-0.310337
CSS0029717	0.156637	0.468151	0.845711	0.126222	-0.197895	-0.33205	-0.6434	-0.476401	-0.43268	-0.402309	-0.49665	0.413408
MSTRG.6287	-0.031531	0.636121	-0.190913	-0.362128	0.0988764	0.149103	-0.189393	0.0183671	0.541252	-0.313248	0.15244	-0.301748
CSS0042661	-0.044019	-0.0956887	-0.569932	-0.224113	-0.162445	0.198591	0.232186	0.452398	0.671216	0.460711	0.443477	-0.41803
CSS0043517	-0.184753	0.0536432	-0.469926	-0.200286	0.182692	0.16543	0.200665	0.23228	0.517441	0.134554	0.455996	-0.346315
CSS0027681	-0.217069	0.0930967	-0.28855	-0.114885	-0.275314	0.486999	0.368454	-0.0400227	-0.0198673	0.104935	0.104863	-0.342635
CSS0037404	0.634701	0.439514	0.607738	-0.022429	-0.146101	-0.28211	-0.466921	-0.309153	-0.4642	-0.284867	-0.396122	0.393422
CSS0027229	0.0740135	-0.132045	-0.142882	0.0331804	0.00280949	0.854382	0.228735	0.00169496	0.0723386	-0.136544	0.273575	-0.17892
CSS0003745	0.300747	-0.34428	-0.1025	0.569283	0.0601986	-0.0464301	0.0244025	-0.12927	-0.316297	0.332527	-0.160401	0.581149
CSS0009676	-0.283106	-0.57803	-0.374989	-0.0677109	-0.0907582	0.574285	0.838089	0.205704	-0.192287	0.0340711	0.151353	0.0199785
CSS0004514	0.105772	-0.743309	-0.250507	0.380253	0.0446245	0.336393	0.556533	0.213962	-0.470251	0.256287	0.346976	0.143637
CSS0041693	-0.15846	0.117232	-0.428498	-0.00804291	-0.177119	-0.0404615	-0.0145184	0.0948837	0.671676	0.27358	0.337484	-0.257724
CSS0040302	-0.304769	-0.524337	-0.538364	0.0923772	-0.035497	-0.0272328	0.689513	0.209519	0.137157	0.351779	0.515191	-0.257537
CSS0003160	-0.251023	-0.0270848	-0.544715	-0.249862	-0.014354	0.310165	0.207897	0.41928	0.777408	0.214127	0.502633	-0.380276
CSS0018201	0.0684538	0.496802	-0.098192	-0.180367	-0.230865	0.105699	-0.249454	-0.316089	0.743065	-0.00828052	0.0559954	-0.257673
CSS0039498	-0.016753	0.485307	-0.285747	0.0976153	-0.118317	-0.107816	-0.172784	-0.106104	0.625368	-0.177896	0.0233919	-0.332442
CSS0010318	0.00422793	0.715924	-0.0663965	-0.351358	-0.086414	0.0460921	-0.291331	-0.165623	0.63039	-0.245242	-0.00615256	-0.232938
CSS0018419	-0.214252	-0.432222	-0.47804	0.232373	-0.303209	0.510697	0.538108	0.199001	0.147437	0.335839	0.535369	-0.439915
CSS0025521	0.0092483	0.0761514	0.554027	0.257495	-0.206475	-0.111237	-0.315715	-0.245477	-0.493671	-0.183325	-0.338341	0.684319
CSS0009913	0.0504312	-0.653463	-0.359882	0.407398	-0.0412289	0.140442	0.722915	0.211377	-0.454413	0.094468	0.0269161	0.110016
CSS0029082	0.0808615	0.167902	-0.488394	-0.356391	0.0302982	0.00438664	0.107716	0.471594	0.592947	0.186874	0.01117	-0.397875
CSS0050469	0.0929136	0.78593	-0.018163	0.097577	-0.102578	-0.129305	-0.473602	-0.161243	0.314216	-0.208509	-0.162244	-0.182965
CSS0031869	0.44208	0.0904447	0.484455	-0.0433676	-0.242825	-0.226699	0.000481391	-0.273586	-0.589676	-0.377896	-0.323244	0.376807
CSS0044519	-0.3069	-0.202263	0.498318	-0.17997	-0.0918094	-0.181283	-0.0857783	-0.246385	-0.500938	-0.0665625	-0.312664	0.132086
CSS0014663	0.184147	-0.094918	-0.39464	0.04497	0.649574	0.185162	0.0485957	0.343349	0.280194	-0.00585286	0.0887929	-0.056265
CSS0006580	-0.336882	-0.408645	-0.564438	-0.158294	-0.0718806	0.552185	0.627144	0.549004	0.213682	0.192979	0.526135	-0.330619
CSS0028478	-0.391966	-0.322317	-0.507231	0.188878	-0.232965	-0.079296	0.190812	0.311693	0.297461	0.750397	0.541544	-0.377667
CSS0006814	-0.0240057	0.228728	0.00767366	-0.218857	0.78531	-0.0696149	-0.36098	-0.0451736	0.261452	-0.356585	-0.174407	0.120749
CSS0017300	0.219802	0.00402216	0.189209	0.705378	0.135769	-0.308248	-0.205029	-0.275187	-0.511879	-0.199986	-0.395987	0.419533
MSTRG.33358	-0.238476	-0.073553	-0.368493	-0.287331	0.489321	0.067682	0.205388	0.197431	0.403268	-0.140741	0.165574	-0.183042
CSS0048115	0.286906	0.298498	0.437008	-0.0891493	0.0929743	-0.166122	-0.257652	-0.398961	-0.413811	-0.230368	-0.241383	0.604633
CSS0011278	-0.00250255	-0.17946	-0.168792	-0.000381618	-0.35776	-0.021574	0.129593	-0.021292	-0.0586632	0.791569	0.00179737	0.000543531
CSS0017421	-0.195541	0.00629184	-0.233828	-0.310607	-0.0750254	0.214446	0.0940697	0.208504	0.512895	0.0938983	0.821663	-0.47037
CSS0002302	0.000179402	0.611412	0.280734	-0.47549	-0.199969	-0.162085	-0.313544	-0.134086	0.0746637	-0.0621157	-0.127635	-0.54581
MSTRG.11239	-0.307616	-0.690049	-0.287515	0.0143308	-0.0520213	0.194161	0.72909	0.397974	-0.370859	0.274182	0.062647	0.0515596
CSS0005115	0.0518182	0.89093	0.106678	-0.1233	-0.182085	-0.101344	-0.541965	-0.256566	0.4572	-0.295544	-0.242348	-0.278845
CSS0002667	0.329867	0.658159	-0.0350196	0.0668206	-0.234603	-0.160665	-0.323655	-0.168585	0.175282	-0.0655861	-0.225662	-0.216132
CSS0046294	0.138727	0.0968419	0.573492	-0.222738	0.63125	-0.186771	-0.357021	-0.0838408	-0.391284	-0.534336	-0.424961	0.21969
MSTRG.110328	0.150798	0.694325	-0.0463492	-0.269761	-0.00407331	0.129996	-0.450315	-0.159054	0.71996	-0.259279	-0.120815	-0.209488
CSS0048212	-0.13987	-0.682805	-0.431571	-0.0041616	-0.0559294	0.600222	0.860314	0.143309	-0.248377	0.150616	0.358565	-0.0156986
CSS0017027	-0.28153	-0.337715	-0.559578	0.256705	-0.108323	0.336423	0.272893	-0.0705939	0.392483	0.515157	0.558999	-0.385103
CSS0008154	-0.34794	-0.333489	-0.371535	-0.258668	0.337094	0.27209	0.481604	0.57916	0.121328	-0.1771	0.142204	-0.288319
CSS0024393	0.0048769	0.100362	-0.263197	-0.134781	0.442132	0.0935928	-0.121284	0.61373	0.46916	-0.118777	-0.0938964	-0.114763
CSS0034690	-0.216018	-0.316817	-0.55033	-0.079583	-0.187344	0.0807268	0.409462	0.160154	0.370198	0.702799	0.193031	-0.317881
CSS0036292	0.664661	0.434321	0.203887	0.00778215	-0.162337	-0.190789	-0.448163	-0.179748	0.095467	-0.0802592	-0.250985	0.494973
CSS0026829	0.547046	0.365716	-0.338714	-0.0993345	0.330068	0.0165313	-0.0977546	0.0442546	0.637035	-0.291716	-0.00872811	-0.21175
CSS0010614	0.6582	-0.0208721	0.0872608	0.592229	-0.0079871	0.0378086	-0.113195	-0.0253527	-0.282985	-0.238963	-0.277704	0.344647
CSS0032194	0.0821114	0.294918	-0.431106	-0.232911	-0.120503	0.0537563	-0.0322347	0.165694	0.645767	0.273592	0.16391	-0.419491
MSTRG.54737	-0.124823	-0.0931498	-0.546431	-0.15765	0.0213266	0.0298575	0.579164	0.226434	0.266439	0.175836	0.0397262	-0.29104
MSTRG.66345	-0.105483	-0.116896	0.146758	0.189637	0.0949961	-0.112301	-0.123503	-0.0299368	-0.270586	0.220125	-0.14171	0.496043
MSTRG.8238	-0.230912	0.221583	-0.142775	-0.568804	0.30834	0.380332	-0.120461	0.158176	0.571343	-0.0464518	0.108564	-0.5355
CSS0049591	0.338551	0.037672	0.472517	0.177446	0.18224	-0.431206	-0.360228	-0.240225	-0.386822	-0.243771	-0.287068	0.561505
CSS0026037	0.0669482	-0.239231	0.651161	0.0719745	-0.189349	-0.012623	0.0543109	-0.173287	-0.83747	-0.216993	-0.127981	0.108444
CSS0006372	0.165763	0.108797	0.276013	0.0511303	0.0537149	-0.345997	-0.327739	-0.297505	0.0280314	0.023238	-0.0407731	0.624835
CSS0000733	-0.0609303	-0.252899	-0.0898236	-0.114431	0.431389	-0.139875	0.125769	0.129132	-0.051211	0.0253496	-0.01515	0.465494
CSS0007911	0.18101	0.15629	0.316233	0.383484	-0.209358	-0.183165	-0.0550022	-0.104122	-0.585917	-0.232745	-0.193382	-0.194354
CSS0034115	0.0138931	0.537626	0.181898	-0.23443	0.255391	-0.0640491	-0.554658	-0.230056	0.498613	-0.362573	0.134044	-0.274191
CSS0031815	0.0837899	0.0262565	-0.465695	-0.0783574	0.292694	0.3037	0.120233	0.0512319	0.689519	-0.186284	0.332711	-0.125727
CSS0038996	0.420944	0.151024	0.723851	-0.0370769	-0.115995	-0.243582	-0.349058	-0.286489	-0.498386	-0.326183	-0.325668	0.523435
CSS0017086	0.0910632	0.58111	-0.327298	0.0514245	-0.114424	0.0826648	-0.232035	-0.0960392	0.697807	-0.0733757	0.0974575	-0.321771
CSS0005234	0.366461	-0.360263	-0.0442463	0.653244	-0.119069	0.105762	0.325636	0.00308373	-0.462136	-0.0897935	-0.0247536	0.27688
CSS0014479	-0.218283	-0.193871	-0.250111	-0.2725	0.777109	-0.00707605	0.0457981	0.632485	0.292762	-0.188922	0.0676791	-0.0997804
CSS0035254	0.268777	0.00232719	0.00703443	0.849931	-0.167949	-0.155054	-0.198995	-0.268522	-0.206464	0.0484347	-0.193182	0.426152
CSS0016386	0.296474	0.613108	0.756122	-0.151352	-0.0975748	-0.274514	-0.63873	-0.39495	-0.332523	-0.429237	-0.417237	0.459473
MSTRG.80567	-0.268597	-0.244392	0.0168756	0.369576	0.269595	-0.315411	-0.0828083	0.0603164	-0.286221	-0.0931897	-0.216096	0.126642
CSS0006498	0.0427279	0.448267	0.960074	-0.372398	-0.127579	-0.249593	-0.575139	-0.286726	-0.394325	-0.44334	-0.394674	-0.0027816
CSS0041686	-0.135827	-0.166366	0.386144	0.0171266	-0.259686	-0.282994	-0.185773	-0.25593	-0.388785	0.49455	-0.194589	-0.0485888
CSS0045274	0.0859364	-0.079573	0.538829	0.0639675	0.147279	-0.0844857	0.0770544	-0.11981	-0.681584	-0.514921	-0.344556	0.102213
CSS0037219	0.149192	0.735402	-0.119048	-0.261171	-0.132104	0.35235	-0.283967	-0.0152909	0.56614	-0.264335	-0.178414	-0.320988
CSS0033283	0.376752	0.547459	-0.0385765	0.252618	0.285104	-0.165892	-0.572945	-0.212904	0.539023	-0.241464	-0.318067	0.0171677
CSS0029775	-0.142263	-0.0162197	-0.538981	0.0694121	0.171958	0.393447	0.220451	0.0859771	0.547974	0.007416	0.611889	-0.417541
CSS0001595	-0.0880513	0.073812	-0.530993	-0.089983	0.00724152	0.194911	0.0687795	0.227195	0.878218	0.112942	0.60326	-0.334039
CSS0001509	-0.00225964	0.101827	-0.162162	0.164249	-0.0481529	-0.0684208	-0.263352	0.530573	0.510696	0.174168	0.0717499	-0.300004
MSTRG.46864	-0.144239	-0.178055	0.0800711	0.111592	-0.0428888	-0.0294067	-0.0698357	0.253226	-0.198602	-0.056406	-0.103116	0.568578
CSS0001603	-0.125647	-0.0247018	-0.421456	0.117187	-0.13924	0.125441	0.0843639	0.0709233	0.616626	0.310271	-0.0185382	-0.211836
CSS0023336	-0.0821509	0.332276	-0.204182	-0.0803959	0.108767	0.0185779	-0.170415	-0.0570474	0.61676	-0.177395	-0.0414875	-0.208091
MSTRG.18930	-0.169321	-0.359945	-0.186363	0.181231	0.108087	-0.0814834	0.156729	0.00103005	0.034705	0.115836	0.863403	0.0223685
CSS0043372	0.189355	0.0112037	0.420673	0.553805	0.0657624	-0.27533	-0.386307	-0.242745	-0.396438	-0.263971	-0.156692	0.6629
CSS0008558	-0.308308	-0.27405	-0.289726	-0.211612	-0.103442	0.226223	0.334273	0.24317	0.263761	0.0655533	0.63068	-0.284104
CSS0021267	-0.00307516	0.548529	0.561426	-0.332757	-0.0226037	-0.265324	-0.428029	-0.00108511	-0.260615	-0.539343	-0.335245	0.284046
CSS0035033	0.236503	-0.0989517	0.00422241	-0.113415	-0.447834	0.13101	0.382057	-0.167739	-0.358152	0.208358	-0.0161815	0.117138
CSS0017486	-0.0208108	-0.310009	-0.622948	0.308567	0.315172	0.143446	0.39039	0.3138	0.372968	-0.0367674	0.428283	-0.240955
CSS0038821	0.112116	0.327376	-0.334398	-0.320415	0.450094	0.148146	-0.173821	0.0502931	0.783387	-0.256514	0.23007	-0.152043
CSS0008191	-0.0719627	-0.406163	0.0647025	0.0864087	0.158045	-0.02766	0.349115	-0.0375838	-0.57008	-0.0357924	0.0813196	0.225709
CSS0008825	0.137915	0.275558	-0.436824	-0.0689702	-0.310028	0.104228	0.0623048	0.018994	0.476323	0.45537	0.326212	-0.391033
CSS0036692	0.117225	-0.0207816	0.363113	0.626148	-0.189662	-0.310139	-0.275193	-0.290423	-0.522432	-0.0493377	-0.332974	0.663821
CSS0031714	0.0565029	0.680107	-0.244304	-0.165625	-0.102262	-0.045028	-0.305693	-0.066304	0.775355	-0.0959455	-0.0654404	-0.228096
CSS0001501	0.540958	0.384761	0.7365	0.0654673	-0.257547	-0.285714	-0.478731	-0.390755	-0.49112	-0.287072	-0.431143	0.314243
CSS0009547	0.42168	0.0129602	0.527687	0.388508	-0.0444785	-0.241661	-0.117965	-0.165961	-0.634958	-0.393564	-0.396898	0.28791
CSS0036669	-0.0156304	0.43674	-0.412565	-0.376916	0.0248819	0.177709	-0.0577343	0.117622	0.741923	0.0419646	0.182323	-0.345928
CSS0033247	0.338525	0.475168	-0.35273	-0.306144	-0.000613468	0.0695216	-0.193242	-0.041792	0.759117	0.048025	0.206715	-0.370502
CSS0010807	-0.122974	-0.193515	-0.538388	-0.0962873	0.10506	0.196744	0.492863	0.67634	0.256486	-0.0149075	0.297275	-0.412549
CSS0001693	-0.0808464	0.24311	0.135647	-0.362204	-0.359882	-0.253763	-0.193644	0.15258	0.357197	0.145297	0.489605	-0.632141
CSS0016003	0.0867392	-0.0298543	-0.148201	0.104753	-0.0947618	-0.0210042	0.161975	0.0132731	0.0825471	-0.0406294	0.0695177	-0.109223
CSS0003631	0.456903	0.158548	0.424315	-0.0435409	-0.213595	-0.272501	-0.243575	-0.18287	-0.352244	-0.194112	-0.174304	0.567477
CSS0036942	-0.26768	-0.492503	-0.196053	-0.0734973	-0.301507	0.0937809	0.450133	-0.0257212	-0.238648	0.36012	0.157576	0.192827
MSTRG.53413	0.392617	0.480334	-0.186575	0.166415	-0.302695	-0.120093	-0.156054	-0.207782	0.396234	-0.179066	-6.33626e-06	-0.251777
CSS0020567	-0.3474	-0.158861	-0.555245	0.0555322	-0.149189	-0.0701698	0.52255	0.457791	0.320662	0.152348	0.0509898	-0.375505
CSS0048872	0.184265	0.51487	0.0560499	0.354121	-0.355967	0.179169	-0.284372	-0.135569	0.0634339	-0.259386	-0.219476	-0.318439
CSS0011139	-0.349156	-0.662676	-0.418973	-0.0892299	-0.0798687	0.547176	0.897834	0.214508	-0.218487	0.144728	0.272023	-0.140098
CSS0027976	-0.209614	0.0427325	-0.169809	-0.090877	-0.0637814	0.26072	-0.120538	0.225922	0.434352	0.362372	0.125026	-0.391261
CSS0017116	-0.12135	-0.224804	0.122438	0.272585	-0.415604	-0.241022	-0.0629282	-0.218499	-0.22813	0.703299	-0.0288655	-0.0601818
CSS0017407	0.0850086	0.10656	0.184519	-0.281382	0.371037	0.0810888	-0.0588131	0.0912179	0.0608316	-0.426302	-0.132103	0.148517
CSS0042265	-0.0136371	0.538256	-0.212893	-0.166635	0.0835641	-0.127126	-0.163029	0.196332	0.474144	-0.297951	0.00265885	-0.307215
MSTRG.62132	0.172165	0.504798	0.884921	0.0943512	-0.313639	-0.316242	-0.642263	-0.409202	-0.4068	-0.412957	-0.460733	0.224873
CSS0020108	-0.1432	-0.00939632	-0.385541	-0.128345	0.149183	0.0214664	-0.071589	0.356956	0.748759	0.120371	0.732299	-0.211169
CSS0033249	-0.279467	-0.621708	-0.325655	0.0402581	-0.1456	0.301863	0.47547	0.176712	-0.132177	0.572202	0.362328	0.0638094
MSTRG.100649	0.1981	0.240252	-0.267391	-0.281012	-0.29306	-0.0592448	-0.0371567	0.141024	0.692351	0.307921	0.0965629	-0.493736
CSS0046629	-0.123918	0.145671	-0.474285	0.138403	-0.169836	0.522226	0.179614	-0.0347697	0.346533	0.26798	-0.0457589	-0.351784
MSTRG.53782	-0.167569	0.222602	-0.276589	-0.110404	-0.169476	-0.0906439	-0.0805046	0.00466855	0.318569	0.534432	0.0113842	-0.229315
CSS0035133	0.42081	0.467517	0.630428	0.360152	-0.345107	-0.320087	-0.579805	-0.384418	-0.387283	-0.250802	-0.410911	0.427014
CSS0016587	-0.195217	-0.294957	-0.248107	-0.0530669	-0.0591262	0.0471345	0.552908	-0.00655716	-0.0900539	0.0670327	0.474088	-0.0875634
MSTRG.61262	-0.000693318	0.5992	-0.17588	-0.215703	-0.051028	0.280358	-0.354206	-0.126755	0.789226	-0.155411	-0.113218	-0.243458
CSS0017736	0.167883	0.61811	-0.0994779	-0.147031	0.339278	-0.0932403	-0.505537	-0.065342	0.623568	-0.273402	-0.19352	-0.0669694
CSS0024551	-0.0352077	0.525303	-0.310057	-0.146345	-0.0800315	0.181701	-0.262108	-0.109199	0.836057	-0.00369155	0.0444366	-0.223182
CSS0030448	-0.0229307	0.028332	0.762253	-0.0358444	-0.400375	-0.297845	-0.377558	-0.340519	-0.438676	0.0492953	-0.0672035	0.203837
CSS0045927	-0.239363	0.0594723	-0.173882	-0.167804	0.557806	0.0692334	-0.141183	0.108692	0.373527	-0.141255	0.419077	-0.343032
CSS0032947	-0.0798505	0.44663	-0.102635	-0.220062	0.202939	0.0271516	-0.311954	-0.123237	0.48626	-0.222753	0.0712338	-0.178168
CSS0017147	0.00423757	0.60101	-0.197789	-0.207219	-0.104515	0.0225858	-0.38148	-0.194934	0.732765	0.129757	-0.143578	-0.215438
CSS0026904	0.0762168	0.764035	0.0463769	-0.22245	-0.352289	0.0463523	-0.38111	-0.306447	0.543412	-0.13205	-0.0676772	-0.467177
CSS0003915	0.227975	0.468248	-0.283068	-0.246203	-0.066412	0.0810238	-0.114204	-0.139603	0.728836	-0.0336768	0.266059	-0.303124
CSS0006175	-0.199957	-0.375597	-0.303768	-0.209536	0.37725	0.216225	0.650685	0.302608	-0.0687645	-0.217663	0.0699334	-0.0592424
CSS0000605	-0.0693961	-0.255707	0.244186	-0.180489	0.263369	-0.0789261	-0.0815832	0.00696854	-0.348108	0.0409161	-0.237033	0.637926
CSS0012005	-0.229811	-0.119596	-0.402425	-0.250362	0.44893	0.291621	0.123815	0.0788742	0.501859	0.0116881	0.654396	-0.190386
CSS0037658	0.194074	0.817707	-0.141059	-0.294561	-0.130605	0.0559353	-0.40958	-0.164338	0.73916	-0.160868	-0.0357331	-0.312686
CSS0049754	-0.0889171	0.371965	-0.353448	-0.234456	-0.120593	0.232697	-0.137341	-0.0136318	0.793253	0.11808	-0.0309783	-0.221894
CSS0020529	-0.119398	-0.0340865	-0.23159	-0.047108	0.0241454	0.00422361	-0.0386138	-0.0117321	0.465431	0.108499	0.891884	-0.159612
CSS0022327	0.0745105	0.493413	-0.115646	-0.290415	-0.373635	-0.104379	-0.256572	-0.193932	0.67673	0.147451	5.94782e-05	-0.360731
CSS0027716	-0.265457	-0.376439	-0.296066	-0.0371687	0.161211	-0.0846955	0.145998	0.140813	0.195879	0.525528	0.782287	-0.257808
CSS0025454	0.00162698	0.208163	0.297053	-0.238766	-0.230334	-0.0167349	0.0825465	-0.270257	-0.412361	-0.184079	0.0608704	0.000288094
CSS0031940	0.602608	-0.0648227	0.306233	-0.0576806	0.00395968	0.0503885	0.11745	-0.0220523	-0.580968	-0.202919	-0.146686	0.119158
CSS0032512	0.554923	0.0773171	0.118082	0.382729	-0.000142501	-0.274373	-0.175725	-0.260103	-0.279624	-0.0584533	-0.328924	0.791858
CSS0003034	0.394448	0.110895	0.0233504	0.40963	0.130859	-0.22671	-0.265656	0.461625	-0.00384737	-0.258318	-0.17928	0.222861
CSS0008581	0.21869	0.434458	0.790642	0.002127	-0.201726	-0.256253	-0.458212	-0.371725	-0.632985	-0.389705	-0.397038	0.310587
CSS0036871	-0.266012	0.123513	-0.492819	0.0387608	-0.251752	-0.0202371	0.00738087	0.147983	0.61509	0.539483	0.114742	-0.508115
CSS0047059	-0.194607	-0.333412	-0.281777	-0.131943	0.433812	-0.0582784	0.218208	0.888615	0.111317	0.0198781	0.186375	-0.239038
CSS0002591	0.0869135	0.638043	0.262663	-0.487817	-0.00601034	-0.254903	-0.475933	0.0937393	0.435894	-0.351046	0.0827178	-0.438348
CSS0005415	0.158466	0.17545	0.732388	0.0464022	-0.0913019	-0.356219	-0.4027	-0.243218	-0.507145	-0.368897	-0.326657	0.227071
CSS0002877	-0.190475	-0.132896	-0.385529	-0.275484	0.547028	0.285768	0.387131	0.39377	0.285141	-0.239452	-0.00431155	-0.209287
CSS0041066	0.030129	0.544726	-0.412253	-0.0545172	-0.140584	0.116086	-0.184209	0.0199545	0.786088	-0.0612491	0.0630352	-0.33926
CSS0045517	0.0335261	0.413059	-0.349727	-0.33131	-0.0547891	0.00149028	-0.0491485	0.13626	0.796682	-0.0453152	0.231362	-0.473655
CSS0026634	0.0236554	0.308433	-0.187131	-0.291336	-0.317994	0.454188	0.111357	0.109095	0.464911	-0.0502634	0.249597	-0.469962
CSS0004568	0.399441	0.533633	0.799491	-0.23898	-0.183964	-0.222458	-0.577537	-0.377699	-0.366186	-0.380335	-0.358404	0.406612
CSS0001230	0.144474	0.797824	-0.00139922	0.236538	-0.148052	-0.123839	-0.584431	-0.279329	0.530821	-0.253115	-0.295281	-0.143243
MSTRG.13579	-0.311512	-0.336345	0.142815	-0.0610942	-0.214986	-0.266946	0.145104	-0.0719119	-0.36264	0.171544	-0.161906	0.114819
CSS0038411	-0.035273	-0.728505	-0.305924	0.29439	-0.129234	0.461787	0.58558	0.0944752	-0.303268	0.32421	0.415613	0.273236
CSS0010046	-0.226124	-0.38346	-0.461194	-0.0688445	-0.0368361	0.164367	0.453758	0.389219	0.280524	0.239515	0.914302	-0.31614
CSS0011932	-0.117478	0.0884464	-0.458699	-0.151088	0.235082	0.0130139	-0.0971206	0.166735	0.728136	0.232596	0.209061	-0.188077
CSS0002126	-0.160597	0.105914	-0.250851	-0.20657	0.0428894	-0.0281927	-0.0770342	0.780431	0.494037	0.0485646	0.134953	-0.246864
CSS0018908	-0.0305217	-0.162382	-0.403591	0.0105271	0.0308068	-0.0384281	0.301704	0.131732	0.210296	0.385661	0.377773	-0.340927
CSS0038778	-0.189789	0.399044	-0.125694	-0.213175	0.125845	0.100994	-0.238371	0.0524516	0.560153	-0.160049	-0.0597912	-0.300756
CSS0007792	-0.140197	0.151489	0.853497	0.0479118	-0.0885236	-0.29895	-0.417741	-0.302135	-0.642856	-0.342378	-0.443754	0.377012
CSS0015992	0.0643693	0.484473	-0.277025	-0.103012	0.211553	0.0423182	-0.264831	-0.0412388	0.726793	-0.182664	-0.0924461	-0.131464
CSS0003424	-0.222478	-0.65882	-0.387847	-0.0215187	-0.212046	0.465485	0.746215	0.327661	-0.210586	0.269688	0.280361	-0.099517
CSS0023512	-0.265816	0.00580031	-0.617	-0.202563	-0.115629	0.38074	0.308097	0.228018	0.716984	0.280758	0.294733	-0.481285
CSS0001528	0.205402	0.366116	-0.306353	-0.166148	0.108409	0.00406947	-0.183886	0.0989141	0.771011	-0.168646	0.066474	-0.215802
CSS0002803	-0.194742	0.023379	0.587988	0.385597	-0.00483297	-0.344394	-0.372497	-0.173631	-0.432508	-0.419926	-0.399018	0.339392
CSS0001591	-0.34262	-0.419944	-0.456536	-0.237223	0.508881	0.248722	0.463006	0.558124	0.226584	0.0187345	0.461475	-0.298504
CSS0049375	0.149687	0.5105	-0.41317	-0.200063	-0.0744233	0.00108275	-0.223372	-0.114697	0.765613	0.244375	0.291913	-0.363952
CSS0017775	-0.150269	0.329247	-0.450901	-0.248219	0.0557229	-0.0868625	0.117774	0.148006	0.595832	0.0380998	-0.0715076	-0.412323
CSS0023689	0.0907417	-0.00576922	0.121636	0.481286	0.21858	-0.15785	-0.131466	-0.0821681	-0.35867	-0.268712	-0.245317	0.796284
CSS0016355	0.226236	0.601692	-0.203947	-0.143654	-0.157873	0.139621	-0.196653	-0.104489	0.512277	-0.05755	0.0216785	-0.248625
CSS0026856	-0.165709	-0.340374	-0.557364	0.261922	0.0660595	-0.00585962	0.319787	0.247522	0.370821	0.427276	0.0888863	-0.260397
CSS0044803	-0.286421	-0.656505	-0.380419	-0.0578083	-0.162222	0.242581	0.812049	0.0964542	-0.184248	0.270414	0.436819	-0.0195172
CSS0038590	-0.268648	0.381273	-0.131422	-0.435721	-0.128867	0.206776	-0.0344593	0.163051	0.368153	0.0518262	0.365558	-0.508524
CSS0041022	-0.285512	-0.688013	-0.437907	-0.0097236	-0.136596	0.531251	0.826625	0.0521975	-0.222739	0.387335	0.276724	-0.0454479
CSS0029540	0.125791	-0.0820257	0.0686726	0.635412	0.257646	-0.244591	-0.220039	-0.103553	-0.244659	-0.12718	-0.218156	0.630917
CSS0023522	0.155242	-0.451352	-0.115687	0.20598	0.0602322	-0.192626	0.0335352	0.367014	-0.151202	0.433735	0.21062	0.472753
CSS0000714	-0.137337	-0.0118719	-0.48509	-0.198596	-0.0449331	0.0642016	0.168371	0.492287	0.745851	0.186928	0.140973	-0.310372
CSS0041167	-0.150926	0.119142	-0.384082	-0.0590704	0.229674	0.098532	-0.0494628	0.0771568	0.713595	-0.0182087	0.52132	-0.171149
CSS0033117	-0.382254	-0.262524	-0.252769	0.261474	-0.232747	-0.19883	0.14277	0.423516	0.196666	0.37676	-0.0165678	-0.328458
CSS0009096	-0.228399	0.0597765	-0.45206	-0.151876	-0.0415256	0.188398	0.0846552	0.112805	0.374104	0.631863	0.0551633	-0.314187
CSS0000018	-0.113952	0.0696142	-0.494514	-0.305132	0.0330572	-0.100886	0.0902824	0.425985	0.721353	0.212618	0.543153	-0.365483
CSS0030100	-0.0854023	0.4127	0.920425	-0.0984104	-0.236797	-0.252416	-0.551306	-0.34327	-0.501685	-0.415714	-0.411679	0.0235718
CSS0047752	-0.282102	0.0416264	0.835788	-0.347762	-0.116983	-0.309131	-0.329873	-0.089753	-0.476722	-0.277896	-0.324986	-0.0573142
CSS0001667	0.011339	-0.457637	0.181531	0.137604	0.186891	-0.0940558	0.108091	-0.152476	-0.503605	0.321557	-0.0278894	0.454768
CSS0034621	-0.0918535	-0.025005	-0.420258	0.0923261	-0.155375	-0.0442909	0.0504284	-0.0353181	0.443396	0.616114	0.451119	-0.195508
CSS0019497	-0.155825	-0.089821	-0.379228	-0.0322764	0.545341	0.118592	-0.078741	0.0936102	0.607321	0.0375609	0.358745	-0.0134967
CSS0031553	0.0211862	0.439844	-0.322772	0.0017111	0.000630032	-0.0231958	-0.257015	-0.146149	0.79174	-0.0130946	0.0565425	-0.134093
CSS0019413	0.129329	-0.105907	0.481173	0.0187636	-0.136821	-0.257526	-0.261962	-0.318048	-0.591761	0.336929	-0.137206	0.233807
CSS0003691	0.297122	0.125925	0.672954	-0.132858	0.279998	-0.259227	-0.515937	-0.237256	-0.287292	-0.337826	-0.345825	0.447576
CSS0037309	0.234397	-0.39944	0.132907	0.182774	-0.0736991	0.121881	0.385121	-0.0628034	-0.706424	0.0214748	-0.198239	0.528879
CSS0009754	0.663822	0.301556	-0.00995283	0.583401	-0.142471	-0.11117	-0.328471	-0.318468	0.0392488	-0.0356263	-0.178237	0.182148
CSS0007416	-0.130249	0.0408909	-0.380258	-0.0566687	0.63381	-0.0721613	-0.041877	0.184827	0.482502	-0.0689258	-0.118541	-0.128427
CSS0009309	-0.273957	-0.384735	-0.350886	-0.263811	0.598024	0.593232	0.536006	0.479386	0.0530807	-0.309589	0.129328	-0.133555
CSS0032035	0.639298	0.0316694	0.205103	0.44294	-0.299173	-0.230054	-0.221857	-0.217016	-0.299259	0.243522	-0.176985	0.00970661
CSS0000335	-0.122062	-0.0765741	-0.130732	-0.134625	0.689869	-0.150937	-0.193278	0.100785	0.224316	0.0731981	-0.0438582	-0.140057
CSS0011260	0.0282982	0.0195037	0.221818	-0.222	0.767606	-0.179812	-0.257821	-0.0326505	-0.195134	-0.301359	-0.224593	0.00524281
CSS0027748	-0.0383017	-0.216616	-0.287061	-0.153346	0.274956	0.282645	0.595727	0.127334	0.00383118	-0.275028	-0.0584331	-0.0199881
CSS0022097	-0.212892	0.0850818	-0.423363	-0.191068	-0.299171	0.217044	0.00772456	0.0613354	0.68606	0.560036	0.501656	-0.431659
CSS0009653	0.00405078	-0.0383579	-0.553941	-0.321523	-0.0746519	0.187494	0.471507	0.363619	0.382528	0.208	0.425856	-0.370952
CSS0040947	0.0346707	0.549447	-0.186635	-0.287292	0.0253595	0.0497028	-0.348321	-0.0568535	0.898535	-0.0964164	-0.0203266	-0.211643
CSS0040692	-0.199652	-0.3811	-0.335241	0.0328752	0.00589608	0.318103	0.444054	0.00171423	0.107112	0.175871	0.783153	-0.218575
CSS0042240	-0.300385	-0.200239	-0.441457	0.401629	0.0748176	-0.118094	0.187223	0.290043	0.223276	0.346046	0.0260223	-0.236159
CSS0038901	0.258854	0.38722	-0.290347	-0.163685	-0.162828	0.181141	-0.055633	0.220862	0.70979	-0.142117	0.255294	-0.296196
CSS0024877	-0.319634	-0.535642	-0.571095	0.0822901	0.0546435	0.185881	0.406221	0.0478772	0.247714	0.676325	0.598941	-0.366284
CSS0031791	-0.0250112	0.416739	-0.25421	-0.221196	-0.0603107	-0.0289834	-0.243546	-0.0470965	0.784045	0.197994	-0.0181664	-0.328938
CSS0015036	-0.0265782	0.0474629	-0.358768	-0.222713	-0.0683562	0.293581	0.5189	0.0167627	0.110723	-0.21061	-0.141395	-0.166444
CSS0020401	-0.00113327	0.301244	-0.209542	-0.20927	-0.0452042	0.414215	0.0327333	-0.0363163	0.516	-0.166164	0.391097	-0.323807
CSS0017134	-0.0338742	0.234829	-0.41421	-0.0558547	0.107285	0.0586695	-0.147032	0.132797	0.720961	0.0760655	0.615609	-0.415549
CSS0036761	0.173873	0.912046	0.122759	-0.255542	-0.164535	-0.0571312	-0.483508	-0.202915	0.353948	-0.29835	-0.218022	-0.223299
CSS0013484	0.0324054	0.402382	-0.0985924	-0.400022	-0.00346503	0.0641094	0.0246144	0.0672697	0.391826	-0.338122	0.128895	-0.316279
CSS0008978	-0.086121	-0.0413303	-0.568165	-0.00475629	0.0429928	-0.0154221	0.402496	0.408371	0.444399	0.123739	0.0422323	-0.380584
CSS0012666	-0.285185	-0.0450514	0.72095	-0.346768	-0.239283	-0.304339	-0.16178	-0.216986	-0.503903	-0.0849076	-0.327597	-0.106501
CSS0040541	-0.112096	0.503441	-0.313744	-0.357294	-0.191169	0.227518	0.0556972	0.104116	0.463817	-0.0176696	-0.173823	-0.442029
CSS0010263	-0.11033	-0.207179	-0.393165	-0.161266	0.389666	0.183312	0.262047	0.549368	0.356281	-0.0853488	-0.0145656	-0.2166
CSS0043330	0.0809864	0.653665	-0.271685	-0.264172	-0.106983	0.0439939	-0.292877	-0.0397169	0.778126	0.00707433	-0.0823596	-0.276406
CSS0047326	-0.0686723	-0.0703794	-0.216889	-0.196428	0.633655	0.166377	0.247644	0.0974207	0.0885093	-0.336904	-0.166706	0.00186557
CSS0022784	0.00028959	0.0304247	0.389812	-0.407322	-0.0728272	-0.450508	-0.0593659	-0.073417	-0.380497	0.120235	0.0279187	0.120744
CSS0019994	-0.1241	0.0586439	-0.346884	-0.189844	0.086635	0.248548	0.280717	0.204076	0.472733	-0.182544	-0.0220395	-0.186981
CSS0012613	0.565824	0.0676036	0.141731	0.773448	-0.0971909	-0.191574	-0.229485	-0.270023	-0.322973	-0.155714	-0.0939125	0.154457
CSS0012257	0.127869	0.618549	-0.0215371	-0.165658	-0.200263	-0.126472	-0.368114	-0.0641517	0.641496	-0.034682	-0.255046	-0.49072
CSS0000277	0.0730647	0.0615689	-0.0878291	0.879784	-0.049118	-0.20655	-0.264377	-0.161981	0.0688696	-0.00620983	0.0536873	-0.0151911
CSS0014968	-0.216403	-0.671451	-0.401803	-0.0669354	-0.0139483	0.211417	0.841761	0.0842575	-0.253375	0.282093	0.255361	0.0265997
MSTRG.68507	-0.303462	-0.294579	-0.433507	-0.137569	-0.0576624	-0.0870092	0.21437	0.698375	0.455256	0.445966	0.615483	-0.293814
CSS0002775	0.718326	-0.109946	0.00877073	0.0359553	0.0837524	0.172178	0.113345	-0.115407	-0.27073	-0.157387	-0.114778	0.264251
CSS0013861	-0.339817	-0.464998	-0.518426	0.277828	-0.292198	0.053624	0.324954	0.00088388	0.276494	0.779467	0.506804	-0.23708
CSS0018733	-0.0153407	-0.597114	-0.385193	0.314903	0.0536042	0.131357	0.681308	0.490913	-0.31231	-0.0105963	0.179411	0.219002
CSS0041860	-0.152036	-0.212886	-0.100421	0.107239	0.846701	-0.0958212	-0.14518	0.0585741	-0.0124669	-0.0294509	0.0367442	0.0407488
CSS0015140	-0.262811	-0.46002	-0.459492	-0.187179	0.453895	0.150417	0.530251	0.320196	0.110757	0.187927	0.389732	-0.246611
CSS0008696	-0.0994934	-0.226705	-0.589815	0.205323	-0.0939357	0.242682	0.615071	0.104692	0.00819617	0.25242	0.0801085	-0.393909
CSS0029411	-0.0327162	0.159956	-0.306574	-0.285243	0.509318	-0.0263364	-0.160284	0.197745	0.719791	-0.223636	0.341707	-0.122899
CSS0029614	-0.196235	-0.536466	0.284407	-0.275988	0.0453219	0.074423	0.479281	0.254586	-0.641502	-0.0867139	-0.0728823	0.152284
CSS0022498	-0.0748701	-0.031961	-0.404884	-0.0668844	-0.312222	0.0284704	0.12808	0.270332	0.439062	0.670179	0.280291	-0.379662
CSS0001471	0.0983272	0.0232469	0.031115	0.353298	0.261289	-0.160825	-0.0946911	0.020619	-0.14939	-0.262775	-0.370261	0.705304
CSS0017025	-0.238418	-0.0166711	-0.378735	-0.156356	-0.267987	0.0398043	0.104232	-0.0674742	0.367713	0.677164	0.00968699	-0.237542
MSTRG.14696	-0.153552	0.0739048	-0.257617	-0.375896	-0.00822682	0.652843	0.313321	0.544895	0.21618	-0.224291	-0.0572043	-0.420323
CSS0043924	-0.128581	0.104727	-0.322116	0.188837	-0.336094	-0.136992	0.0359645	0.134744	0.43625	0.154956	0.161441	-0.48384
CSS0014643	-0.238449	-0.046997	-0.322264	-0.0834881	0.796863	0.121262	-0.00566661	0.136146	0.324987	-0.127384	-0.121156	-0.129521
CSS0027402	-0.159661	-0.0606676	-0.454541	-0.234983	0.114856	0.169992	0.368592	0.509263	0.456068	-0.0677034	0.247253	-0.240708
CSS0008138	0.102097	0.526261	-0.157875	-0.173808	0.079799	0.0221035	-0.395527	-0.0227855	0.811418	-0.179943	-0.0606473	-0.222309
CSS0001836	-0.207683	-0.421177	-0.143134	0.353491	0.120309	-0.172406	0.370094	-0.160448	-0.342432	0.11471	-0.0736555	0.287767
CSS0029552	0.0783624	-0.225302	-0.0333802	0.18549	-0.307653	-0.193501	-0.0226294	-0.15317	-0.174842	0.802997	-0.0637132	-0.101286
CSS0002801	-0.0397525	0.180936	-0.150062	-0.177468	0.428622	-0.138952	-0.374364	-0.0190674	0.56316	0.126104	-0.0822327	-0.179255
CSS0018933	0.27339	0.805371	-0.0353726	-0.180827	-0.193625	-0.0653842	-0.506763	-0.236141	0.647186	-0.0832783	-0.0267817	-0.289733
CSS0011084	0.182386	-0.417476	0.102734	0.322488	0.0876533	-0.0237191	0.137289	-0.0520474	-0.562665	0.0275895	0.205103	0.379203
CSS0050056	-0.423992	-0.476531	-0.358255	-0.135339	-0.0812821	-0.0483962	0.480202	0.364965	-0.042706	0.572505	-0.0687147	-0.360445
CSS0032951	0.0278609	0.154127	-0.565418	-0.0756345	0.073235	0.0963249	-0.00828441	0.105356	0.859543	0.240308	0.54745	-0.352244
CSS0005244	0.280847	0.439476	0.819246	-0.12921	-0.0141852	-0.239047	-0.63794	-0.402645	-0.387741	-0.410522	-0.452378	0.502603
CSS0025683	-0.0347523	0.223567	-0.186254	-0.236252	0.695865	-0.0133906	-0.211512	0.0275054	0.405598	-0.163489	-0.144244	-0.160314
CSS0026386	-0.122648	-0.220098	-0.521359	-0.0903898	-0.165332	0.331971	0.523293	0.272505	0.255815	0.20639	0.706323	-0.501307
CSS0019075	-0.220329	-0.678983	-0.420571	-0.0725236	-0.134131	0.627527	0.849506	0.181464	-0.239444	0.273156	0.330539	-0.0883207
CSS0023495	0.171626	0.686855	-0.0821306	-0.366511	-0.170657	0.0483995	-0.410988	-0.1312	0.766184	-0.0772146	-0.055012	-0.335109
CSS0018866	0.0148346	0.536877	-0.238618	-0.301508	-0.178673	0.0716846	0.0107251	0.262982	0.447118	-0.170708	-0.0733984	-0.456277
CSS0011573	0.0624857	-0.646161	-0.297804	0.140199	0.0903653	0.623589	0.596737	0.100573	-0.328461	0.152438	0.0688286	0.326732
CSS0025059	0.253141	0.860464	0.171127	-0.14003	-0.232134	-0.0490321	-0.567245	-0.294939	0.459589	-0.29988	0.0623333	-0.31818
CSS0021623	0.258244	0.0367566	-0.0187998	0.487462	0.0336911	-0.00327843	-0.18532	-0.0731091	-0.0909824	-0.0163038	-0.278463	0.661574
CSS0039131	-0.0808891	-0.18435	0.599225	0.0308439	0.0411122	-0.0552735	0.0492846	-0.118316	-0.586487	-0.404478	-0.153794	0.0850465
CSS0033883	0.0428382	0.239277	-0.468935	-0.119488	-0.156844	0.197467	0.259484	0.224213	0.559313	-0.0280613	0.302332	-0.4869
CSS0029705	0.302888	-0.301489	-0.0383376	0.526503	-0.0520756	0.0110266	0.307147	-0.170446	-0.403961	-0.185257	0.117023	0.236638
CSS0022490	-0.16122	-0.542619	-0.0146389	0.33857	0.149798	-0.0184804	0.32175	0.0749209	-0.622158	0.0885919	0.250902	0.222702
CSS0047682	-0.236442	-0.678473	-0.118999	0.27272	0.077278	0.297674	0.711935	0.167718	-0.657979	-0.011832	-0.00558192	0.149212
CSS0030613	-0.120738	0.378832	-0.251977	-0.22616	0.299638	0.36054	-0.0903361	0.178248	0.552694	-0.313538	0.0232538	-0.28496
CSS0023145	-0.0508719	0.104325	0.847934	-0.286079	-0.0425262	-0.314753	-0.435729	0.0027768	-0.415353	-0.234959	-0.317543	-0.170281
CSS0030623	-0.183199	-0.850184	-0.312398	0.327381	0.039319	0.214639	0.770818	0.33351	-0.51519	0.272458	0.135906	0.0126315
CSS0033138	0.0567294	0.892431	0.199832	-0.261446	-0.18885	-0.146476	-0.618817	-0.295756	0.556759	-0.248385	-0.14185	-0.341975
CSS0008505	0.360356	-0.0615803	0.516392	0.526783	0.129529	-0.279098	-0.333544	-0.28846	-0.54921	-0.302734	-0.159197	0.475625
CSS0019260	-0.148674	0.403412	-0.392121	-0.0636192	-0.20792	0.412552	-0.08653	-0.0930993	0.669752	0.127378	0.173677	-0.316144
CSS0006944	-0.11475	0.105478	-0.256855	-0.19422	0.654971	0.0817944	-0.0734284	-0.0499441	0.484324	-0.292349	0.122109	-0.0391156
CSS0038182	-0.388626	-0.354038	-0.120231	0.281146	-0.478066	0.220096	0.397955	0.220646	-0.379363	0.363128	0.163885	-0.147686
CSS0029319	0.0891057	0.442193	-0.267722	-0.192886	-0.100149	-0.0235219	-0.217972	-0.156338	0.834088	0.100409	0.121336	-0.272254
MSTRG.6816	-0.0983698	-0.05627	-0.203525	-0.129279	-0.300005	-0.113367	-0.0778339	-0.0893461	0.53896	0.613203	0.580977	-0.328792
MSTRG.8540	-0.0279758	-0.0330873	-0.526444	-0.228524	-0.130273	0.702436	0.527692	0.167683	0.28157	0.109485	-0.0258076	-0.273553
CSS0001538	-0.10857	0.543931	0.011474	-0.324692	0.238249	0.0470682	-0.416652	-0.0592287	0.52907	-0.295195	-0.203726	-0.168384
CSS0049951	-0.129977	-0.306852	-0.181819	0.152404	0.235452	-0.111803	0.47531	0.370243	-0.314495	-0.180097	-0.176763	0.379924
CSS0034292	-0.0464286	-0.539247	-0.316823	0.381271	-0.0944133	-0.0298642	0.690152	0.141488	-0.401534	0.0720151	0.00102096	0.319543
CSS0019727	0.064512	0.45747	-0.283247	-0.222493	0.0461142	0.220463	-0.109226	0.0498668	0.823721	-0.235369	-0.0316725	-0.224185
CSS0047132	0.225719	0.650976	-0.137587	0.14227	-0.150888	-0.0939763	-0.507775	-0.0722056	0.717834	-0.0655682	-0.222581	-0.178543
CSS0007356	0.197259	-0.053624	-0.125961	-0.0151441	0.022804	0.291897	0.040466	0.0420182	0.219417	0.00579247	0.183433	0.0802181
CSS0038812	0.562119	0.0763796	0.443799	0.249643	-0.0778169	-0.058509	-0.109931	-0.263517	-0.671638	-0.326213	-0.304275	0.31274
CSS0010740	0.394124	0.334462	0.803611	-0.178474	-0.124008	-0.251666	-0.453323	-0.400233	-0.479237	-0.366372	-0.421846	0.468029
CSS0045476	0.0189259	-0.299868	-0.136045	0.57498	0.288917	-0.108642	0.188447	0.23181	-0.308108	-0.196441	-0.268841	0.448179
CSS0007589	0.108675	-0.378983	0.317297	0.0278646	-0.183939	0.203631	0.131917	0.106093	-0.409189	0.0621807	0.275131	0.134213
CSS0035076	-0.225296	0.288084	-0.291862	-0.0727056	-0.17325	0.40352	0.148951	-0.103839	0.321221	-0.0414817	0.37682	-0.39422
CSS0000922	0.203227	-0.560212	-0.387175	0.160645	-0.063114	0.0834259	0.646713	0.0914381	-0.388704	0.330549	0.369503	0.163419
CSS0037908	-0.163585	-0.182437	0.127434	0.22946	0.338243	-0.0271669	0.0746844	0.251514	-0.341324	-0.496736	-0.430002	0.364702
CSS0015772	0.113324	0.551916	-0.170319	-0.0617482	-0.114712	0.0537883	-0.222832	-0.174096	0.534686	-0.253999	0.378604	-0.37929
CSS0043268	-0.0947933	-0.0366392	0.780706	-0.267175	-0.124381	-0.128747	-0.195373	-0.251651	-0.53759	-0.170627	-0.292467	-0.0478053
CSS0005955	-0.0278355	0.766302	-0.0881072	-0.223872	-0.187588	0.122075	-0.397762	0.0300166	0.618769	-0.160329	-0.101485	-0.244992
CSS0010904	-0.305838	-0.506803	-0.159229	0.601883	-0.214769	-0.235119	0.225888	0.275904	-0.243576	0.365007	0.00614707	-0.123498
CSS0005002	0.0679963	0.760304	-0.0329621	-0.258166	-0.194588	0.0563756	-0.311279	-0.191117	0.418205	-0.225708	-0.146224	-0.259152
CSS0026273	0.355107	-0.154895	0.132511	-0.246996	0.0817097	0.39887	0.224367	-0.0670109	-0.475842	-0.105309	-0.213787	0.365317
CSS0028564	-0.129273	0.378141	-0.324676	-0.343384	-0.144411	-0.00357626	0.0906174	0.074863	0.391062	0.193692	-0.183714	-0.48516
CSS0033429	-0.123594	0.302656	-0.396448	-0.146563	-0.135888	0.0322399	0.109409	-0.053596	0.528824	0.0838388	0.147287	-0.274682
CSS0010285	0.563081	0.170453	0.644066	-0.129631	-0.266018	-0.161606	-0.265047	-0.247839	-0.378304	-0.205383	-0.13399	-0.00951691
CSS0050180	0.0432247	0.405599	-0.438524	-0.216374	-0.109991	0.300424	-0.0813266	0.0310294	0.846053	0.0688854	0.342409	-0.356847
MSTRG.37903	-0.443206	-0.54461	0.0244881	-0.311375	0.0225637	0.119918	0.453759	0.416601	-0.394091	0.33259	0.148696	0.000407623
CSS0029252	-0.00931292	0.851071	0.0861495	-0.23424	-0.237287	-0.0779728	-0.478314	-0.218716	0.441769	-0.204107	-0.0464876	-0.335984
CSS0040311	0.0169598	0.0435244	-0.398788	-0.231959	-0.0869554	0.148744	0.279866	0.139944	0.263637	0.060113	0.200719	-0.294384
CSS0006148	-0.16244	-0.265507	-0.504951	0.102007	-0.173384	-0.0572929	0.191269	0.314933	0.467824	0.758606	0.261829	-0.298887
CSS0007030	-0.149559	0.14415	-0.196307	-0.201976	0.580157	0.123466	-0.131148	0.171378	0.410205	-0.297012	-0.0253191	-0.121487
CSS0035315	0.509995	-0.197552	-0.061152	-0.00652476	0.0968408	0.189661	0.0674339	-0.119875	-0.137396	0.232406	0.284783	0.392626
CSS0041372	-0.223292	0.160304	-0.54675	-0.105784	0.0327376	0.108156	0.145738	0.141833	0.677241	0.0653227	0.359316	-0.362852
CSS0003869	0.147995	0.544724	-0.306706	0.222371	-0.299474	-0.104139	-0.118645	-0.114542	0.456135	-0.0204012	0.00608553	-0.407553
CSS0004292	-0.12487	-0.202731	-0.520032	0.0201328	-0.334658	0.171591	0.442367	-0.0988594	0.190156	0.437692	0.549733	-0.42729
CSS0042751	-0.163644	0.0564912	-0.515349	-0.138163	-0.282143	0.349306	0.252616	0.0559341	0.578266	0.441025	0.295964	-0.335437
CSS0044102	0.122088	0.66696	-0.144092	-0.210135	-0.160016	0.180508	-0.287794	-0.133164	0.674871	-0.136757	-0.0121305	-0.335074
CSS0030638	-0.284423	-0.121371	-0.584706	-0.195655	-0.232133	0.240377	0.242122	0.13547	0.681708	0.642032	0.336442	-0.350119
CSS0045040	-0.250941	0.0137435	-0.353559	-0.420313	0.339369	0.0664706	0.282693	0.379736	0.48624	-0.254883	0.245484	-0.272185
CSS0024192	0.496789	0.123822	0.0123169	0.0989987	0.160942	-0.0556267	-0.133706	-0.252501	-0.249113	0.185932	-0.366681	0.424038
CSS0010538	-0.335224	-0.295424	-0.487363	-0.237001	0.128258	0.377592	0.387267	0.511265	0.491793	0.145353	0.746989	-0.327829
CSS0002250	-0.0949195	0.252043	-0.249167	-0.27778	-0.313947	0.0598717	0.145036	-0.0687911	0.264239	0.334429	0.128637	-0.487805
CSS0045638	-0.0385828	-0.112764	-0.558604	0.464358	0.250072	-0.1259	0.158888	0.442752	0.41497	0.0510718	0.114055	-0.284336
CSS0007428	-0.0156511	0.251138	-0.441595	0.1175	-0.0869583	0.352891	0.135311	-0.197806	0.260111	0.102128	0.0595045	-0.352184
CSS0043123	-0.0624511	-0.231847	0.374538	0.241484	0.111093	-0.2884	0.111961	-0.0416352	-0.809643	-0.302067	-0.466181	0.141945
CSS0045542	0.210213	0.771741	-0.0185313	-0.171209	-0.21024	-0.0990925	-0.41075	-0.103739	0.478894	-0.16708	-0.186344	-0.316754
CSS0041432	0.0748948	0.293112	-0.244387	0.0438215	-0.169319	-0.0211431	-0.261093	-0.117258	0.64444	0.365806	-0.024833	-0.203831
CSS0015163	0.040603	-0.14691	0.00789509	0.8986	-0.0630686	0.0329078	-0.0214906	-0.15573	-0.400417	-0.0847591	-0.190373	0.303673
CSS0037141	-0.0948481	0.0828691	-0.343145	0.113085	0.00674009	0.0328654	0.0203464	0.380924	0.43407	0.122084	0.291085	-0.321029
CSS0020772	-0.0432237	0.0181755	0.803182	-0.000407862	-0.249226	-0.241555	-0.328108	-0.180107	-0.59274	-0.0657048	-0.145814	-0.00509325
CSS0020347	-0.0363572	0.420225	-0.201999	-0.235045	-0.114085	-0.0318181	-0.294021	-0.104918	0.752746	0.0836833	0.250003	-0.329111
CSS0035683	-0.0823325	0.312584	-0.460051	0.0805661	-0.294041	0.211416	0.0796108	-0.25304	0.586629	0.164752	0.139875	-0.331666
CSS0009311	0.0284552	-0.554165	-0.121377	-0.227759	0.167151	-0.0714237	0.556841	0.55362	-0.379068	0.143188	0.0459237	0.257352
CSS0045238	-0.1145	-0.439626	0.362081	-0.087751	0.35448	-0.177178	0.189525	0.266269	-0.667308	-0.281873	-0.0155507	0.203142
CSS0032822	0.136048	0.748482	-0.219036	-0.251276	-0.182345	0.0653533	-0.216628	-0.103569	0.61758	-0.16993	-0.00603035	-0.279968
CSS0025206	-0.00852819	-0.0643178	0.399409	0.678327	-0.318033	-0.283471	-0.324412	-0.239647	-0.383333	0.152654	-0.275774	0.172539
CSS0048019	-0.297713	-0.442821	-0.439134	-0.111654	-0.122992	0.0135693	0.76019	0.177684	-0.107013	0.20705	0.420742	-0.252138
CSS0019575	-0.116908	0.733384	0.384757	-0.371946	-0.0844657	-0.152009	-0.5858	-0.127918	0.367145	-0.361547	-0.259096	-0.487902
CSS0009545	-0.0490915	-0.147294	0.0517398	0.860889	-0.121511	-0.150721	-0.0744688	-0.105326	-0.296126	-0.0985221	-0.188674	0.157962
CSS0028629	0.0485183	0.341433	-0.378373	-0.210796	0.0711432	0.388174	0.071856	0.348713	0.6884	-0.286726	0.146923	-0.410272
CSS0005191	-0.113875	-0.0355798	-0.310883	-0.134196	0.136844	0.0275693	-0.0632501	0.33662	0.63668	0.0860688	0.775113	-0.122231
CSS0025469	-0.368066	-0.0660801	-0.422368	-0.164336	-0.102456	0.220218	0.441909	0.0423627	0.281689	0.0220595	0.550939	-0.39718
CSS0001640	0.708659	0.208127	0.581697	-0.115065	-0.144033	-0.0677827	-0.268197	-0.228544	-0.386823	-0.293413	-0.262387	0.0245501
CSS0031283	-0.10078	0.0523166	-0.278582	-0.249905	0.634776	0.221887	-0.126257	0.341691	0.558309	-0.16683	-0.0715823	0.0428678
CSS0024577	0.594435	0.204905	0.591005	-0.269928	0.0873925	-0.220948	-0.309881	-0.250399	-0.367973	-0.367521	-0.325899	0.394811
CSS0043961	-0.050319	-0.743337	-0.375315	0.432327	-0.103431	0.318288	0.721087	0.175951	-0.448751	0.320453	0.031566	0.193173
CSS0028752	0.130956	0.333097	-0.248859	-0.0613974	-0.150513	0.0754574	-0.176711	-0.104273	0.750834	0.0598937	0.0290591	-0.151692
CSS0000687	0.213155	0.66173	0.544962	-0.0690389	-0.329938	-0.104114	-0.422915	-0.30973	-0.383106	-0.36233	-0.405691	0.0216053
CSS0011711	-0.199661	0.0432594	-0.49277	-0.114452	0.0574391	-0.0688794	-0.0391655	0.149057	0.778437	0.533778	0.173431	-0.264649
CSS0002138	-0.0302969	0.0713316	-0.0724426	-0.177852	0.766767	-0.0644029	-0.246609	0.0190678	0.213039	-0.213394	-0.0822522	-0.0838688
CSS0023872	-0.310583	-0.699771	-0.434633	-0.0418679	-0.180141	0.585793	0.818061	0.274604	-0.205266	0.365987	0.204199	-0.107155
CSS0006717	0.390085	0.63392	0.115108	-0.406692	-0.273385	0.166917	-0.286736	-0.17374	0.456893	-0.302401	-0.04669	-0.405668
CSS0010731	0.0242538	-0.000759765	0.390525	0.37776	-0.250441	-0.0778827	-0.122054	-0.231178	-0.393064	-0.40096	-0.131934	0.456523
CSS0046674	-0.0939865	-0.45983	-0.154786	-0.33313	0.147668	0.229306	0.620938	0.337999	-0.46174	0.0379771	0.1754	0.204201
CSS0024216	0.0882322	0.483868	-0.175425	0.149265	-0.182493	-0.0838825	-0.428682	-0.223384	0.739154	0.0599506	-0.118518	-0.142029
CSS0009786	0.0328869	-0.276606	0.105485	-0.0306156	0.0266406	0.000548522	0.407053	0.0280826	-0.337331	-0.24081	0.229379	0.0507872
CSS0034902	0.172022	0.494756	-0.301722	-0.0436737	0.13309	0.0643016	-0.143103	-0.0296143	0.574872	-0.137834	-0.19641	-0.303357
CSS0035979	0.0784385	0.821579	-0.102161	-0.25412	-0.145361	-0.00660459	-0.373274	-0.175718	0.558088	-0.155859	-0.0314983	-0.230255
CSS0004000	0.10854	0.544589	-0.148525	0.462919	-0.17465	-0.171006	-0.408698	-0.143595	0.480775	-0.173689	0.0646594	-0.19569
CSS0039520	0.117129	-0.37867	-0.180758	-0.0801172	0.527294	0.297078	0.181832	0.121497	-0.0852372	-0.0579023	0.491684	0.0659003
CSS0044699	-0.337973	-0.0778109	0.00807055	-0.259108	-0.105007	-0.234096	-0.0704167	-0.0270953	0.0454649	0.383913	0.0465987	-0.326439
CSS0009662	-0.158202	-0.813902	-0.360654	0.190279	-0.149226	0.012161	0.771802	0.189896	-0.390326	0.550162	0.323009	0.01682
CSS0010842	-0.02038	0.53474	-0.334549	-0.0526839	-0.111405	-0.0294781	-0.328228	-0.0446126	0.912351	0.0982577	0.22208	-0.300581
MSTRG.54218	-0.0121279	0.602301	0.0676953	-0.253523	-0.272899	-0.0469253	-0.241592	-0.168767	0.241324	-0.168936	0.278437	-0.341893
CSS0032517	0.0620773	0.482935	-0.346181	0.161396	-0.186298	0.454189	-0.0087937	-0.17887	0.466872	-0.185066	-0.146868	-0.274946
CSS0043452	-0.240086	0.391636	-0.263262	-0.440785	0.086269	-0.0680104	0.0219126	0.169274	0.344746	-0.0407801	-0.0911788	-0.440886
CSS0014110	-0.203882	0.585229	0.406655	-0.45064	-0.214313	-0.159817	-0.253352	-0.0666553	0.0435708	-0.389004	-0.175644	-0.537406
CSS0044327	0.0128425	0.107558	0.130901	0.870569	-0.178471	-0.138578	-0.232162	-0.20739	-0.267496	-0.187088	-0.208943	0.0558268
MSTRG.27058	-0.0719211	0.652679	-0.167049	-0.30939	-0.0230299	0.182218	-0.165732	-0.00496295	0.456263	-0.236565	-0.0677801	-0.315412
CSS0037549	-0.0506862	0.433746	-0.330854	-0.199942	-0.224903	0.0666676	-0.161923	-0.0768332	0.743915	0.240943	0.447343	-0.408194
CSS0039653	-0.0469755	0.0494205	-0.372478	-0.00112341	0.242968	-0.0251225	-0.120702	0.0624244	0.697186	0.270443	0.324865	-0.185622
CSS0040105	-0.161842	0.205999	-0.446604	-0.0908992	0.0590097	0.306458	0.0958837	0.0584648	0.620659	-0.0440287	0.0145644	-0.242259
CSS0048797	0.231987	0.225487	0.782239	-0.344504	-0.0576537	-0.258953	-0.29121	-0.211725	-0.415126	-0.467033	-0.223598	0.297519
CSS0017678	0.039438	0.338457	-0.217894	0.0302837	-0.313207	-0.0859531	-0.23443	-0.1812	0.558683	0.402381	0.00552413	-0.195294
CSS0013458	-0.113056	0.488406	0.935356	-0.346106	-0.243972	-0.277345	-0.571278	-0.308989	-0.388379	-0.405915	-0.341761	0.0182781
CSS0027934	0.0818733	-0.519762	-0.303272	-0.0326539	-0.0101722	0.282574	0.681156	-0.0460197	-0.299971	0.207976	0.089298	0.260472
CSS0008931	-0.0519945	0.181586	-0.370945	0.132612	-0.271834	-0.105124	-0.218158	0.00834394	0.806415	0.443566	0.347621	-0.305937
CSS0020068	-0.134952	-0.467318	-0.231996	0.168601	-0.234584	0.119978	0.315697	-0.0374295	-0.191195	0.635304	0.135587	0.0728245
CSS0005693	-0.0730321	0.544807	-0.128189	-0.203775	-0.11385	0.0738256	-0.272436	-0.172905	0.464238	-0.105821	0.466908	-0.301695
CSS0028370	-0.064304	-0.196869	-0.260891	-0.234335	0.804204	0.160891	0.257083	0.113468	0.121772	-0.302094	0.145196	-0.149256
CSS0044454	-0.275003	-0.214625	-0.30193	0.181736	0.232138	-0.189862	-0.0473963	0.113067	0.17944	0.504246	-0.0153893	-0.0426808
CSS0010581	-0.105849	-0.204591	-0.151146	0.193132	-0.111678	-0.120093	0.0224646	-0.0421164	-0.0549988	0.652763	-0.0293033	-0.0204436
CSS0005579	-0.0143209	-0.223886	-0.398483	-0.0985886	-0.0844291	0.0128556	0.16359	0.703435	0.483754	0.310787	0.583958	-0.282361
CSS0022833	0.312933	-0.393625	-0.185392	-0.12416	0.0686284	0.120906	0.522518	0.277651	-0.31735	0.0626285	0.0298735	0.257942
CSS0042195	0.285556	0.305902	0.134939	-0.167923	-0.168033	-0.0549176	-0.0376879	-0.286229	-0.366915	-0.0893771	0.0475471	0.255429
CSS0034657	-0.0427802	0.203293	0.886755	-0.138571	-0.334283	-0.282056	-0.382328	-0.170284	-0.453714	-0.288784	-0.270182	-0.17891
CSS0022919	0.171843	-0.0135224	0.149689	-0.0185711	0.431487	-0.0751868	-0.15479	-0.0347005	-0.182109	-0.238596	-0.114854	0.519887
MSTRG.99035	-0.151639	-0.0119576	-0.327972	-0.265942	-0.0368874	0.259805	0.312114	0.126758	0.443945	-0.0566287	0.765104	-0.31931
CSS0033406	0.152101	0.622219	0.853287	-0.183846	-0.143026	-0.253717	-0.641389	-0.369417	-0.401057	-0.516465	-0.417984	0.175483
MSTRG.100053	-0.564081	0.0584758	-0.278758	-0.0200262	-0.0810559	0.134471	0.14489	0.124024	0.369789	0.0595184	0.281776	-0.661115
CSS0042755	0.0716467	0.703378	-0.0497563	-0.240387	0.0319852	-0.103478	-0.286794	0.0430578	0.295723	-0.323458	-0.137287	-0.222303
CSS0020088	-0.138188	0.161459	-0.389425	0.0606642	-0.149993	0.3037	0.0741251	-0.11947	0.235511	0.488096	-0.142873	-0.370174
CSS0048529	-0.0578115	-0.389676	-0.0239738	0.0293229	0.727199	0.107934	-0.0261101	0.217837	-0.247999	-0.0234399	0.0250563	0.468452
CSS0022326	-0.11092	-0.706031	-0.399473	0.0223173	-0.118492	0.315251	0.802334	0.0252733	-0.274265	0.254864	0.476854	0.0946503
CSS0039111	-0.118773	-0.279827	-0.0676851	0.17644	-0.511296	-0.116397	0.334915	0.0445224	-0.221419	0.260336	0.0857187	0.0741672
CSS0015560	0.108726	0.675307	-0.244708	-0.126351	-0.148013	0.199277	-0.235396	0.00323431	0.700396	-0.148973	-0.0365401	-0.293766
CSS0000623	-0.192022	-0.376371	-0.391601	-0.215192	0.0349288	0.452031	0.452495	0.84484	0.122188	0.121753	0.156364	-0.220741
CSS0011153	-0.0339805	0.245681	0.406058	0.092441	0.0514734	-0.353678	-0.294135	0.0916297	-0.214728	-0.493125	-0.243548	-0.359985
CSS0001320	0.00323825	0.431532	-0.286724	-0.00128273	-0.263747	0.0145764	-0.0563133	-0.0249677	0.275705	0.296416	-0.10166	-0.452952
CSS0010896	-0.245959	0.18996	-0.389912	-0.327115	-0.0910307	0.266048	0.359746	0.117795	0.309456	0.121154	-0.0772717	-0.409019
CSS0007114	-0.343413	-0.564229	-0.636145	0.102232	0.00708703	0.160632	0.625614	0.389846	0.222713	0.528486	0.644111	-0.263463
CSS0009788	-0.418983	-0.608045	-0.477533	-0.197638	0.13786	0.295355	0.503716	0.64736	0.158748	0.359984	0.653089	-0.247222
CSS0034107	0.319272	0.843717	0.159789	-0.244941	-0.258905	-0.13415	-0.549744	-0.298682	0.487045	-0.095183	-0.208787	-0.194283
CSS0026367	0.213113	-0.063409	-0.0252028	0.178729	-0.336071	-0.181167	-0.0837271	-0.132009	-0.117338	0.684792	0.0093596	0.0684435
CSS0033291	-0.138456	-0.468842	-0.236093	-0.0133291	0.104692	0.18923	0.357245	0.0255556	-0.124396	0.405833	0.270729	0.32755
CSS0031339	-0.0367892	0.187179	-0.505322	-0.156592	-0.269106	0.300168	0.256087	0.303974	0.574802	0.0767988	0.424127	-0.423364
CSS0028160	-0.0743701	-0.0595746	0.648839	0.243285	-0.0181318	-0.120675	-0.295494	-0.217487	-0.527847	-0.148894	-0.306083	0.232705
CSS0033688	0.0923305	0.372344	-0.170222	0.172803	-0.121198	-0.0863355	-0.225838	-0.19451	0.557173	-0.0359747	-0.0480733	-0.49839
CSS0025407	0.0945391	-0.216041	-0.293187	-0.194594	0.727891	0.267612	0.152251	0.105908	0.158677	-0.157131	0.275252	-0.151748
CSS0012415	-0.142489	0.0219587	-0.175001	-0.0966536	0.728232	0.11641	-0.0490008	0.326374	0.246309	-0.305049	-0.146998	-0.130413
CSS0026331	0.42121	-0.0141736	-0.255957	-0.158468	0.81421	0.128017	-0.026268	0.210442	0.244823	-0.317797	-0.0725561	0.0478897
CSS0015711	0.128583	0.034828	-0.378684	-0.0639798	-0.039509	0.288342	0.318448	0.36663	0.157328	-0.0419839	0.477181	-0.439543
CSS0005981	-0.00726147	-0.42327	-0.61361	-0.148303	-0.191456	0.376212	0.788988	0.268967	0.152605	0.27942	0.349759	-0.322228
CSS0043311	-0.11177	-0.417844	0.132442	-0.0459071	0.473147	0.22665	0.339354	0.313866	-0.464495	-0.393024	-0.0882018	0.122502
CSS0015233	-0.0145462	0.222661	0.941862	-0.286317	-0.195023	-0.272187	-0.444169	-0.266197	-0.461107	-0.313893	-0.318813	-0.083627
CSS0029173	0.0336385	0.485339	-0.0312221	-0.236961	-0.242667	0.217898	-0.209224	-0.155903	0.526009	-0.0530115	0.174987	-0.452364
CSS0025823	-0.0985911	-0.617345	0.0719186	0.145357	0.205876	-0.224976	0.335823	0.213678	-0.638432	0.173007	-0.178271	0.427486
CSS0031466	-0.155662	0.28321	-0.537266	-0.0790579	-0.00284883	0.142393	0.0220989	0.00940878	0.811962	0.131965	0.215901	-0.390033
CSS0010419	-0.16101	-0.275737	0.53612	0.0945588	-0.160161	-0.166984	0.0826684	0.163376	-0.699169	-0.122662	-0.14553	0.164201
CSS0002951	-0.186858	-0.315469	-0.156131	-0.114176	0.688973	0.451561	0.1573	0.0597506	-0.0361945	-0.176864	0.335867	-0.0341884
CSS0028525	0.0425621	0.310388	-0.387759	-0.16328	-0.0211123	0.0779613	0.133005	0.0976787	0.559474	-0.0245536	0.116612	-0.27591
CSS0039468	0.15873	0.454911	-0.340386	-0.0162053	0.138585	0.113976	-0.131748	0.2042	0.5454	-0.218979	-0.196248	-0.121966
CSS0024473	-0.0741596	0.262536	-0.334792	-0.325079	0.254568	0.280649	-0.121498	0.155839	0.728517	-0.059183	0.518365	-0.226402
CSS0029987	0.0518851	0.315778	-0.082024	-0.303615	0.0837046	-0.188523	-0.364156	-0.0502062	0.471648	0.399365	-0.0765189	-0.370631
MSTRG.83557	0.392648	-0.0676838	0.118529	-0.196303	0.0382142	0.0185006	0.00430529	-0.189135	-0.100657	-0.0435831	0.549473	0.283863
CSS0009704	-0.248675	-0.286013	-0.160149	-0.412421	-0.141567	-0.040577	0.549607	0.508624	-0.0796528	0.190331	0.123822	-0.511941
CSS0048487	0.893861	0.33805	0.342936	0.00752416	-0.171408	-0.11701	-0.309631	-0.243681	-0.190021	-0.18082	-0.196068	0.150397
CSS0005474	0.0529078	0.608964	-0.0861725	0.386329	-0.166645	-0.089027	-0.33393	-0.174149	0.38008	-0.251841	-0.25547	-0.253679
MSTRG.90993	0.0568566	0.623661	-0.201911	-0.254973	-0.15312	-0.00741813	-0.305239	0.100229	0.764499	-0.0305167	0.00311596	-0.422215
CSS0020258	-0.147812	-0.151778	-0.256095	-0.203072	0.376139	0.278022	0.413355	0.290268	0.121683	-0.290636	-0.0550303	-0.0948512
CSS0045780	-0.105214	0.562614	-0.314713	-0.268904	-0.189034	-0.0232803	-0.148417	-0.125388	0.684251	0.0823759	0.0357686	-0.337445
MSTRG.51108	0.0283437	-0.273842	0.293732	-0.264499	-0.199203	-0.146249	0.315911	-0.0455464	-0.574532	0.0133787	-0.215697	0.120072
CSS0031515	-0.210993	-0.423839	-0.277233	0.0608679	-0.156826	-0.0778	0.420334	-0.0423292	-0.138639	0.724041	0.0324421	-0.0854414
CSS0011429	-0.0400697	0.375933	-0.298256	-0.119734	0.0100075	-0.0109534	-0.311649	-0.0976682	0.838828	0.155097	-0.0097897	-0.151749
CSS0029796	0.221542	0.730613	-0.073356	-0.212647	-0.122883	-0.0707372	-0.390593	-0.149522	0.685916	-0.156191	-0.213371	-0.292071
CSS0040248	-0.143715	-0.308267	-0.26898	-0.14906	0.336086	0.438209	0.609283	0.329523	-0.0690804	-0.297099	-0.088827	-0.0796853
CSS0002533	-0.0257705	0.0755141	-0.441119	-0.0308618	-0.174514	0.151624	0.259125	0.245246	0.522274	-0.0497739	0.358355	-0.217701
CSS0027585	0.216363	0.191146	-0.391395	-0.055173	-0.167519	0.04833	0.271117	0.0950293	0.344892	0.0222397	0.34585	-0.482559
CSS0045349	0.0558799	0.731005	0.245331	-0.0776267	-0.190436	-0.182663	-0.654692	-0.278654	0.632115	-0.243854	-0.250861	-0.212318
CSS0034085	0.195583	0.403765	-0.261998	-0.419101	0.45996	0.0889233	-0.176208	0.255042	0.559602	-0.30365	0.163773	-0.214405
CSS0050424	-0.0630929	0.0722252	-0.394536	-0.224331	0.255478	0.154853	0.0656714	0.0673413	0.58007	-0.0288532	0.519141	-0.120413
CSS0016966	0.0393093	0.144368	-0.199708	0.0430786	-0.000319516	-0.0799041	0.0930114	0.165115	0.0334693	-0.0316107	-0.0671457	-0.156404
CSS0033006	-0.152546	-0.272087	-0.301843	-0.103309	-0.0760448	0.0758333	0.43505	0.244996	0.0582243	0.130454	0.124279	-0.133025
CSS0002931	0.165922	0.065274	0.0987582	-0.100992	-0.121723	-0.18758	-0.148943	-0.0485707	0.257174	0.155834	-0.117942	0.0471221
CSS0040897	0.31176	-0.0828926	0.202603	0.0761701	-0.187972	-0.0254853	0.15203	-0.247905	-0.526027	-0.145779	-0.314812	0.496365
CSS0009738	0.426111	0.174688	0.09327	0.864543	-0.0998454	-0.19226	-0.314237	-0.236757	-0.175103	-0.205549	-0.238425	0.188991
CSS0049284	0.106118	0.304876	0.586375	0.153987	-0.267053	-0.108163	-0.24148	-0.283655	-0.700677	-0.281018	-0.319656	0.0965246
CSS0010760	-0.058391	0.472672	-0.253302	-0.292165	-0.106474	-0.0936946	-0.105155	-0.0705752	0.672824	0.0777583	-0.159862	-0.340594
CSS0004387	-0.210363	-0.0969897	-0.510054	-0.127011	0.211951	-0.00181857	0.340826	0.384258	0.387558	0.0606448	0.109568	-0.261668
CSS0027127	0.00950747	0.747825	-0.0688749	-0.303844	-0.259629	-0.0768644	-0.374642	-0.141844	0.653173	-0.0632863	-0.122928	-0.373115
CSS0017895	-0.0330441	0.451644	-0.142225	0.562783	-0.243627	-0.188355	-0.321134	-0.207646	0.30449	-0.0796162	-0.16146	-0.184634
CSS0025271	-0.125672	-0.338595	-0.199978	-0.101588	0.21859	-0.0110395	0.0928389	0.472967	0.160964	0.27055	0.758865	-0.27929
MSTRG.41116	-0.193389	-0.695846	-0.304711	0.118518	-0.300347	0.208229	0.719455	0.300016	-0.326588	0.284938	0.158813	-0.080098
CSS0013739	-0.0167653	0.677289	-0.18169	-0.324906	-0.258294	0.0432987	-0.272724	0.00491822	0.646379	-0.0122282	0.163997	-0.416652
CSS0028019	0.0449226	0.633591	-0.141257	-0.222989	-0.0576705	-0.081085	-0.447924	-0.159531	0.844081	0.0171526	-0.0792196	-0.234981
CSS0000356	0.0986508	-0.420287	0.35826	0.23833	-0.186606	-0.195544	0.207701	-0.0138137	-0.713851	0.0126546	0.115968	-0.0223186
CSS0044227	0.397971	0.795439	-0.0541819	-0.216475	-0.147632	0.249926	-0.462611	-0.217727	0.671394	-0.225291	-0.0953286	-0.198292
MSTRG.91301	0.0360665	0.28949	-0.38132	-0.0621696	-0.0834604	-0.0664951	-0.120667	-0.131406	0.82334	0.223259	0.269289	-0.191363
CSS0027575	-0.254741	-0.690499	-0.440661	-0.0845669	-0.102929	0.599355	0.905373	0.297346	-0.23987	0.254702	0.2537	-0.145952
CSS0017926	-0.118569	-0.21837	-0.199059	-0.103759	0.133218	0.224611	0.526276	0.121218	-0.0574165	-0.169709	-0.0518847	-0.0297595
CSS0040238	0.0492213	-0.0633175	-0.055993	-0.130301	0.425823	0.0780258	-0.0842884	0.0357778	0.15396	-0.201547	0.162634	0.539194
CSS0018016	-0.349597	-0.207194	-0.461357	-0.0211463	-0.29325	-0.0437776	0.233051	0.0808108	0.292793	0.606918	0.137006	-0.24743
CSS0021914	0.103093	0.476199	-0.242863	-0.194651	-0.0641661	0.104927	-0.142339	-0.0193485	0.766433	-0.110988	-0.0331764	-0.262667
CSS0009933	0.0377039	0.307984	0.596082	-0.049689	-0.420138	-0.230094	-0.372972	-0.211422	-0.470053	0.0435461	-0.358497	0.315881
CSS0008618	0.115239	-0.502429	-0.111329	0.501716	-0.186456	-0.27186	0.118357	-0.123422	-0.240722	0.591525	0.176496	0.327202
CSS0033692	-0.0819651	0.15981	-0.318573	-0.329348	0.227789	0.199631	0.0115848	0.586016	0.593779	-0.176941	0.352969	-0.19788
CSS0008589	-0.198784	-0.303787	-0.468071	-0.205746	0.00879944	0.0883979	0.408615	0.303421	0.298064	0.27901	0.27174	-0.131395
CSS0026979	-0.223438	-0.271501	-0.426887	-0.238478	0.485107	0.119118	0.229088	0.765517	0.308706	0.108814	0.193489	-0.239682
CSS0049715	-0.133207	0.296482	-0.305081	-0.199546	-0.160314	-0.125693	-0.20825	0.227766	0.676921	0.37143	0.0381477	-0.352831
CSS0011477	-0.302228	-0.384616	-0.377514	0.634266	-0.248566	-0.119152	0.117363	0.237255	0.0609933	0.636536	0.185658	-0.23323
CSS0050405	-0.142825	-0.0293	-0.399119	-0.258664	-0.0458729	0.115021	0.273265	0.483215	0.51871	-0.00774996	0.663981	-0.340943
CSS0016617	-0.218814	-0.318958	-0.716506	-0.22368	-0.0520182	0.345893	0.734663	0.386803	0.375133	0.274603	0.398595	-0.404002
CSS0013707	-0.138319	0.13259	0.889307	0.0319975	-0.0124278	-0.304746	-0.483499	-0.282811	-0.578028	-0.419145	-0.336061	0.220702
CSS0007570	-0.0586791	-0.439188	0.128236	0.419235	-0.137554	0.0301206	0.21973	0.202147	-0.578181	0.0445692	-0.256776	0.518936
CSS0010525	-0.311766	-0.331353	-0.150582	0.119533	0.0247489	0.0216342	0.101923	-0.131273	-0.00907553	0.407947	0.103826	0.0403202
CSS0007488	-0.00306403	0.456447	0.651005	-0.347392	-0.165439	-0.205869	-0.510119	-0.250038	0.0797029	-0.324987	0.0270851	-0.309447
CSS0036576	-0.239854	-0.30023	-0.375218	-0.200337	0.444705	0.145416	0.233693	0.0997825	0.294754	0.120079	0.736348	-0.0837822
CSS0027086	-0.0793682	-0.510521	-0.252067	0.258464	0.0108848	0.00398754	0.428371	0.00901072	-0.133461	0.181344	0.71261	0.197082
CSS0045857	-0.0793682	-0.510521	-0.252067	0.258464	0.0108848	0.00398754	0.428371	0.00901072	-0.133461	0.181344	0.71261	0.197082
CSS0018906	0.113173	0.793564	-0.0718141	-0.26122	-0.105872	0.102809	-0.263291	-0.0431917	0.338889	-0.304929	-0.149177	-0.265555
CSS0027688	-0.138425	0.268968	-0.307337	-0.182436	0.214651	-0.0461602	-0.0402942	0.0237949	0.516699	-0.153133	-0.0161563	-0.20743
MSTRG.54228	-0.159845	-0.505099	-0.205666	0.671913	0.114848	-0.149515	0.312341	0.16515	-0.430456	0.147675	-0.283355	0.243819
CSS0027266	-0.0729888	-0.178353	-0.303188	-0.171959	0.355358	0.188296	0.52424	0.229403	0.0321562	-0.228254	-0.0227583	-0.114139
CSS0035147	-0.14664	-0.182689	-0.156292	-0.136972	0.214965	-0.00910439	0.457086	0.16625	-0.0683317	-0.185219	-0.085055	-0.0636176
CSS0027269	-0.21856	0.183985	-0.278535	-0.342712	-0.266556	0.256338	0.23684	-0.0518445	0.397141	0.266155	0.146337	-0.574066
CSS0024211	0.573719	0.215116	0.126788	0.743581	-0.15722	-0.215882	-0.239326	-0.279859	-0.309424	-0.201646	-0.271416	0.141244
CSS0028530	-0.0037199	-0.37952	-0.345463	-0.156418	0.0359027	0.559284	0.430994	0.709521	0.0858059	0.140611	0.13365	-0.22564
MSTRG.15573	-0.244064	-0.46633	-0.298347	-0.0199506	-0.0744436	0.0328425	0.668316	-0.0311868	-0.152824	0.241253	0.259971	0.0623397
MSTRG.71779	0.214589	0.618189	-0.128181	-0.321512	0.347416	0.073867	-0.4255	0.116572	0.710519	-0.314221	-0.0627452	-0.108098
CSS0035361	0.216794	0.483398	-0.257692	0.0685626	-0.0760098	-0.0991826	-0.400011	-0.165304	0.843061	0.0773472	0.218828	-0.159247
CSS0006212	-0.0905099	-0.785528	-0.279087	0.443879	-0.0829846	-0.0994394	0.56295	0.170618	-0.424698	0.394273	0.143974	0.224793
CSS0045987	0.142107	0.681585	-0.0887468	-0.247539	-0.200243	0.28972	-0.336435	-0.239939	0.665829	-0.136534	-0.0231865	-0.268869
CSS0047589	-0.104811	0.256565	-0.477641	0.266109	0.0346601	0.065985	-0.054654	0.0758752	0.664898	0.0878898	-0.0322349	-0.310556
CSS0028928	-0.00770974	-0.406	0.086081	0.789219	-0.240453	-0.0851689	0.0871056	-0.207637	-0.47383	0.208754	-0.115904	0.300257
CSS0009155	-0.248938	-0.390626	-0.276816	-0.116498	0.0389054	0.511679	0.633592	0.0414966	-0.180295	0.0780199	0.316001	0.0307113
CSS0005795	-0.17196	-0.331394	0.377725	0.370576	0.0386656	-0.278559	-0.0654415	-0.256137	-0.493602	-0.0104974	-0.0670927	0.398205
CSS0047078	-0.204197	-0.692983	-0.344934	-0.00382388	-0.255361	0.171079	0.764887	0.0739085	-0.319752	0.598942	0.193447	0.0116515
CSS0019965	-0.153053	0.112387	-0.498964	-0.0398704	0.011589	-0.0510834	0.240838	0.348939	0.557639	-0.060557	-0.0598769	-0.336253
CSS0044875	0.140317	0.0816684	-0.42356	-0.0786943	-0.333249	0.00873681	0.303778	0.167851	0.320867	0.274708	0.356856	-0.522251
CSS0013199	-0.0346326	0.782092	-0.104922	-0.21837	-0.133613	-0.0312891	-0.386833	-0.136777	0.541254	-0.126276	-0.0852812	-0.280624
CSS0030051	0.095087	-0.386362	-0.0960775	-0.0982565	0.271789	-0.2018	0.0591213	0.203765	-0.0376059	0.338875	0.317432	0.465822
CSS0015315	-0.408309	-0.538671	-0.459636	-0.0499737	0.219638	0.709364	0.604013	0.38308	-0.057016	0.177609	0.113416	-0.262722
CSS0010566	0.0109763	0.12597	-0.412803	-0.0245382	-0.281911	0.414207	0.155982	-0.101661	0.506201	0.415155	0.0412209	-0.336425
CSS0031820	-0.00908902	0.723028	-0.111346	-0.177469	-0.161172	0.213515	-0.288792	-0.134611	0.593255	-0.233296	-0.0311014	-0.374177
CSS0040004	0.0454094	0.507221	-0.277819	0.161345	-0.261498	-0.207405	-0.353035	-0.148074	0.771824	0.188474	0.117084	-0.344835
CSS0017796	0.0284309	0.189142	-0.32794	-0.124339	0.034569	0.474874	0.0735248	-0.0654796	0.589832	-0.0735965	0.0666395	-0.161312
CSS0004188	0.20388	0.165328	-0.227483	-0.0552951	0.0717609	-0.0927824	-0.0700242	0.0172978	0.450541	-0.0157469	0.014744	-0.155961
CSS0036495	-0.211307	0.0384056	-0.108123	-0.138	0.519381	0.114046	-0.0547404	0.152035	0.182656	-0.15436	0.0569081	-0.326534
CSS0023393	0.812397	0.361266	-0.142168	-0.116213	-0.183149	0.208293	-0.0461979	-0.0975122	0.163079	-0.0594759	0.00306122	-0.218058
CSS0016053	-0.0458162	0.388458	-0.346861	-0.250215	-0.0386908	0.14269	-0.00574834	0.102694	0.672515	-0.0408557	-0.059784	-0.284034
CSS0019999	-0.292175	-0.411051	-0.452808	-0.0381311	0.0557137	-0.158967	0.197762	0.0760031	0.201651	0.784244	0.449511	-0.220618
CSS0035123	-0.145503	-0.23714	-0.155095	0.160235	-0.0597974	0.23733	0.128162	-0.0807021	0.100322	0.0961276	0.845887	-0.0966465
CSS0048182	0.0650169	0.8132	0.0162225	-0.286252	-0.204483	0.262562	-0.404291	-0.260205	0.456847	-0.212251	-0.194913	-0.272516
CSS0040969	-0.0785409	0.565236	-0.240098	-0.150561	0.0320578	-0.0861699	-0.152936	-0.0177587	0.626411	-0.278132	-0.0298016	-0.327964
CSS0039417	0.332943	0.739193	0.367077	-0.04848	0.0198839	-0.0774447	-0.637194	-0.389087	0.189402	-0.390152	-0.141292	-0.4106
CSS0014053	-0.313696	-0.49142	-0.561979	-0.192863	-0.102459	0.308187	0.655879	0.67645	0.252985	0.382047	0.271333	-0.301174
CSS0017127	0.164945	0.71338	-0.152177	0.185781	-0.118682	0.00392376	-0.434147	-0.0859782	0.592617	-0.207609	-0.101046	-0.285034
CSS0018854	0.0575257	-0.458605	0.157917	-0.102932	-0.204795	0.0639638	0.413161	0.20353	-0.470289	-0.0181456	0.208757	-0.0711104
CSS0029529	0.0177601	0.588813	-0.213113	-0.163299	-0.143099	-0.0115425	-0.166219	-0.0243267	0.610857	-0.199372	-0.0204087	-0.44
CSS0032484	-0.0121649	0.740363	-0.160472	-0.152986	-0.131512	0.0296923	-0.392362	-0.128741	0.690047	-0.0891576	-0.163991	-0.309883
CSS0032626	-0.206154	-0.215872	-0.610811	-0.104746	-0.063724	0.366709	0.535316	0.414517	0.402244	0.302444	-0.028236	-0.334247
CSS0011268	-0.0245498	-0.701346	0.0014322	0.174492	0.00269051	-0.0866067	0.490564	0.122624	-0.584138	0.32581	0.0646543	0.212907
CSS0048738	-0.174846	-0.20779	-0.484258	-0.0240263	-0.295538	0.0814621	0.18099	-0.00100641	0.521554	0.73699	0.658835	-0.306827
CSS0033128	-0.199593	-0.18603	-0.21667	-0.233362	0.723094	-0.0450672	0.0444554	0.68081	0.223213	-0.191852	0.019023	-0.13879
CSS0020487	-0.302486	0.115905	0.833437	-0.167114	-0.124949	-0.326685	-0.407659	-0.287349	-0.518536	-0.306209	-0.426448	0.0429353
CSS0040761	-0.132961	0.582125	0.0197714	-0.324881	-0.0941452	-0.114812	-0.314211	-0.0342499	0.287367	0.108042	-0.181651	-0.308239
MSTRG.66349	0.0434197	-0.189879	0.188156	0.212933	0.335894	-0.0605093	-0.159494	-0.108507	-0.38004	0.0353568	-0.0713224	0.724475
CSS0027949	0.187834	-0.11979	0.0208749	0.36309	0.190424	-0.0159267	0.0148324	-0.041936	-0.524054	-0.0164316	0.0587366	0.330487
CSS0036789	-0.27973	-0.612903	-0.410332	-0.0469273	-0.180924	0.316968	0.767072	0.267122	-0.148091	0.308436	0.32099	-0.104479
CSS0018872	-0.00833327	-0.324954	0.15286	-0.0592568	-0.311548	-0.283472	0.0901393	0.325478	-0.406447	0.480766	0.0638237	0.132721
CSS0027671	0.0249641	0.465963	-0.343552	-0.20355	-0.174519	0.0240312	-0.169234	-0.0884278	0.83089	0.108682	0.0329837	-0.21104
CSS0042123	-0.188888	-0.0773614	-0.3801	-0.12395	0.0484967	0.279896	0.132818	0.153889	0.552102	0.188346	0.703556	-0.348273
CSS0006057	0.0144482	-0.340318	-0.497696	-0.0134679	0.0371718	0.126463	0.401009	0.0559561	0.229588	0.416413	0.672725	-0.197612
CSS0010069	0.181157	0.186816	-0.273526	-0.176444	0.227464	-0.00479406	0.161976	0.139759	0.302234	-0.220704	0.286781	-0.211645
CSS0046363	0.0909271	0.314078	-0.350062	-0.214183	-0.0469277	0.142183	-0.154491	0.161153	0.8339	0.0841225	0.00378756	-0.2204
CSS0048827	-0.220659	-0.364299	-0.45518	-0.0941045	0.0566418	0.0720161	0.253462	0.4496	0.433366	0.305142	0.828837	-0.146453
CSS0049469	0.248322	-0.213166	0.167052	0.604568	-0.0233087	-0.166712	0.0591225	-0.166997	-0.552948	-0.10972	-0.26871	0.392078
CSS0004414	0.354937	0.0989585	-0.48423	-0.177799	0.086058	0.0346852	0.0324522	-0.00200078	0.708155	0.132927	0.435075	-0.139877
MSTRG.18254	0.0810681	0.263804	0.131066	-0.216188	0.203061	0.15172	0.00393036	-0.185509	-0.132038	-0.392016	-0.295638	0.470176
CSS0007852	-0.200155	-0.506902	-0.305398	0.0584099	-0.134535	0.342497	0.565588	0.209829	-0.174862	0.230042	0.132102	0.055687
CSS0028312	-0.0902316	-0.258588	-0.143374	0.828004	-0.206487	-0.278844	-0.121799	-0.0993963	-0.0272339	0.37065	0.2589	0.242261
CSS0009008	0.157294	-0.206247	-0.0166051	0.549612	-0.218909	0.103031	0.128467	-0.0698072	-0.316599	-0.130387	-0.163815	0.0975853
CSS0034661	-0.190405	-0.565825	-0.228694	-0.0582093	0.486269	-0.153536	0.554267	0.498899	-0.240236	-0.0425734	0.153381	0.107547
CSS0033900	0.15741	0.669761	-0.184958	-0.0241096	-0.163879	0.0377125	-0.324431	-0.219265	0.551598	0.00624099	-0.131954	-0.13626
CSS0025920	-0.352505	-0.650786	-0.530252	-0.147129	0.21577	0.0773572	0.744591	0.431402	0.0168755	0.240235	0.441812	-0.292071
CSS0010063	-0.0137979	0.0993248	-0.569924	0.164333	-0.328673	0.307187	0.103583	0.151943	0.587019	0.525919	0.33051	-0.443548
CSS0022980	-0.242155	-0.647459	-0.390865	-0.0447041	-0.177445	0.541692	0.818279	0.105266	-0.258243	0.274892	0.220959	-0.00492305
CSS0001834	0.513089	0.574553	-0.196716	0.138499	0.243115	-0.0523957	-0.394099	-0.211378	0.504874	-0.266095	-0.105725	-0.121538
CSS0011156	0.142499	0.431839	-0.291247	-0.046485	-0.146269	0.305776	-0.0420282	-0.110444	0.438677	-0.0106229	0.0536794	-0.417168
CSS0039989	0.157863	0.123693	0.731774	-0.250744	0.198583	-0.0585413	-0.272399	-0.320507	-0.491057	-0.469194	-0.29757	0.368214
CSS0030185	-0.182107	-0.059435	-0.34218	-0.245411	0.570287	-0.0713669	-0.0227151	0.442962	0.434588	0.0972413	0.0279424	-0.197468
CSS0000157	-0.155348	-0.13745	-0.554332	-0.129912	0.174406	-0.0849825	0.570674	0.376104	0.262649	0.0018748	0.000452803	-0.389686
CSS0025872	0.602728	0.472668	-0.0626407	-0.0451483	-0.136235	-0.00177978	-0.377506	-0.103536	0.631302	-0.0491726	-0.0444331	-0.183857
CSS0039965	-0.161191	0.0720233	-0.369198	-0.26367	0.103408	0.780813	0.268328	0.0866579	0.461209	-0.172368	0.308385	-0.311221
CSS0024991	0.0986138	0.448293	-0.295491	-0.0105983	0.240913	-0.0883171	-0.327865	-0.0127966	0.824958	-0.201646	0.185559	-0.0940921
CSS0048241	0.944484	0.2249	0.0543387	-0.0303024	0.203846	-0.0683121	-0.232249	-0.095891	0.0238323	-0.181517	-0.154906	0.228352
CSS0038096	0.212043	0.15989	0.728946	0.316702	-0.185953	-0.229352	-0.461793	-0.390061	-0.480806	-0.330376	-0.296914	0.511643
CSS0019871	-0.230854	0.211029	-0.0660875	-0.0877181	-0.320962	0.377448	0.0293635	0.0278748	0.387574	-0.10485	0.0491378	-0.338617
CSS0023607	0.259063	0.394649	-0.361036	-0.0433627	-0.159593	0.0568199	-0.240536	-0.148012	0.757647	0.347805	0.118514	-0.274692
CSS0049244	-0.133932	0.0684772	-0.347374	-0.0600847	-0.148798	0.150314	0.245526	0.234857	0.322266	0.103445	0.0497738	-0.298225
CSS0025802	0.609569	0.19635	-0.104662	-0.336916	8.43877e-05	-0.0840917	-0.0089235	0.305771	0.229821	-0.00454982	0.16337	-0.235839
CSS0028487	-0.345482	-0.593195	-0.431582	-0.0436932	-0.000443948	0.079501	0.780301	0.608768	-0.131462	0.171641	0.154539	-0.254288
CSS0040983	0.195014	0.771097	-0.0328305	-0.143611	-0.258608	-0.108471	-0.394046	-0.192418	0.431953	0.00501072	-0.0871864	-0.323477
CSS0027708	-0.276802	0.25101	0.0357139	-0.293527	-0.0591729	-0.180572	-0.187418	-0.135059	0.185545	-0.0489777	-0.131407	-0.366159
CSS0005883	-0.331495	-0.380735	-0.165371	-0.0815696	-0.114503	0.0154299	0.425204	0.12996	-0.317107	0.132985	0.00844194	0.411063
CSS0016911	-0.18101	-0.0976373	-0.414968	0.0402757	-0.320713	-0.104026	-0.0105793	-0.00940661	0.576808	0.765725	0.255738	-0.247671
CSS0000396	0.0888711	0.652728	0.0149543	-0.234427	-0.0969799	-0.0573738	-0.510202	-0.100659	0.753158	-0.15561	-0.146983	-0.217673
CSS0030442	0.0634671	0.76569	0.0824091	0.101984	-0.289094	-0.184923	-0.527654	-0.298293	0.522245	-0.189395	-0.240458	-0.314708
CSS0048396	0.292435	-0.221165	0.0733978	-0.247805	0.177623	-0.109114	0.214857	0.0911608	-0.380644	-0.0369536	-0.106141	0.512766
CSS0043057	-0.0891727	0.0450979	-0.425416	-0.174567	-0.207871	0.188042	0.315383	0.0276198	0.207125	0.485071	-0.138468	-0.44469
CSS0028552	-0.123115	-0.219123	-0.426631	0.34132	-0.260188	0.0169055	0.0396261	-0.0342991	0.45457	0.665506	0.71955	-0.266998
CSS0018543	-0.201487	-0.499956	-0.20111	0.486057	0.270365	-0.0559007	0.290791	0.112924	-0.520908	0.13859	0.0614432	0.0381517
CSS0040414	-0.553074	-0.263747	-0.219018	-0.461765	0.165125	0.36898	0.518544	0.194074	-0.0128512	-0.0390716	0.148646	-0.517219
CSS0022226	-0.320676	-0.0965089	-0.543336	-0.0379287	-0.161032	0.132078	0.344426	-0.0161639	0.384231	0.518837	-0.052202	-0.320851
CSS0020316	-0.259958	-0.202352	-0.578791	0.264778	-0.0134802	0.101755	0.337837	0.0751799	0.471187	0.133482	0.638551	-0.314217
CSS0024563	-0.0763009	0.302468	-0.522871	-0.363559	0.0246327	0.182924	0.0537663	0.0971714	0.830174	0.136804	0.196484	-0.416601
CSS0047307	0.135282	0.70148	-0.170497	-0.118805	-0.224697	0.0212438	-0.399848	-0.0842469	0.781642	-0.014732	0.00553182	-0.389175
CSS0029546	0.0790621	0.636923	-0.135324	0.00627519	-0.234644	-0.0968989	-0.371314	-0.238277	0.556779	0.0209881	0.027775	-0.278206
CSS0037181	0.0346869	-0.070015	-0.260705	0.192221	-0.0582662	0.137485	0.1342	-0.00659419	0.267097	0.0957163	0.561922	-0.321865
CSS0013162	-0.138147	0.70039	0.000937074	-0.0586456	-0.315862	-0.00839125	-0.307117	-0.243299	0.454366	-0.121124	-0.0417607	-0.420012
CSS0036990	0.11064	0.573969	-0.332175	-0.0475626	-0.255406	0.159895	-0.0486851	-0.0982667	0.458674	-0.0356167	-0.0112891	-0.352773
CSS0021526	0.187139	0.406463	-0.416069	0.0138308	-0.190608	0.0124386	-0.140104	0.0320183	0.752554	0.117252	-0.0414281	-0.363168
CSS0021180	-0.380401	-0.0238385	-0.472712	0.0691928	0.11511	0.216726	0.0855815	0.0960796	0.542407	0.213931	0.314717	-0.50741
CSS0039551	-0.189822	0.525596	-0.235459	-0.207955	0.0737117	0.337099	-0.247188	0.154011	0.574468	-0.175568	-0.00374433	-0.344998
MSTRG.28349	-0.0492208	0.101613	-0.276219	-0.262103	-0.142031	-0.148037	0.0075081	0.043998	0.562445	0.426902	0.477458	-0.358714
CSS0027918	0.125813	-0.20702	-0.0554675	0.0140372	0.23256	-0.115149	0.377156	-0.034211	-0.260235	-0.172058	-0.199249	0.386695
CSS0025513	-0.193588	-0.11549	-0.480287	-0.235317	-0.145058	0.180144	0.354794	0.324471	0.385051	0.416541	0.602709	-0.538938
CSS0048123	-0.075379	-0.232653	-0.67697	0.0435649	0.13454	0.2621	0.650464	0.451642	0.268273	-0.0548292	0.266921	-0.372705
MSTRG.87486	-0.228534	0.399232	0.13609	-0.171241	-0.390106	-0.182879	0.00769465	0.00161345	0.0241428	-0.108563	-0.172896	-0.651081
CSS0003392	-0.239954	-0.13187	-0.665713	0.0674418	0.100993	0.0599637	0.434261	0.263874	0.424291	0.312395	-0.0324141	-0.292832
MSTRG.17203	-0.0445928	0.303576	-0.465401	-0.0309615	-0.223931	0.254923	0.191532	0.270578	0.463317	0.057289	0.0183929	-0.418065
CSS0049716	-0.265233	-0.322416	-0.471033	-0.223994	0.024045	0.149219	0.605195	0.749504	0.199631	0.0234099	0.477824	-0.326782
CSS0014906	-0.0327895	-0.145344	-0.339441	-0.0990287	-0.160284	0.129106	0.383	0.116336	0.109493	0.201492	0.225997	-0.201608
CSS0011562	-0.101876	0.373502	-0.39428	-0.186758	-0.252401	-0.0578018	-0.0435678	-0.154715	0.703231	0.263452	0.256997	-0.377966
CSS0047424	-0.277373	-0.625215	-0.188596	0.101339	-0.163867	0.46789	0.530101	0.272058	-0.317412	0.350575	0.251234	-0.126747
CSS0023445	0.21965	-0.101543	0.495781	-0.323467	-0.0300406	0.296859	0.0548647	-0.136173	-0.45486	-0.37204	-0.309114	0.107396
CSS0023123	0.0552325	0.638955	-0.0924995	-0.133909	-0.34708	-0.0618701	-0.198992	-0.102164	0.316062	0.0758544	-0.121544	-0.441558
CSS0049611	0.0639593	0.673803	-0.210959	-0.170863	-0.0224193	0.0108311	-0.360132	-0.0244171	0.795206	-0.126441	-0.136026	-0.362735
CSS0002304	-0.25213	-0.70699	-0.421662	-0.000841251	-0.120065	0.499238	0.835099	0.157881	-0.21114	0.216008	0.517742	-0.094565
CSS0021939	0.0973364	0.0386193	0.375378	-0.271029	0.28312	0.105916	-0.198113	-0.0918566	-0.251135	-0.297003	-0.233833	0.769302
CSS0012700	0.317263	0.873187	0.00143088	-0.257941	-0.188838	-0.0218323	-0.413423	-0.12639	0.487735	-0.27649	-0.200245	-0.310484
CSS0045312	-0.112798	0.211228	-0.468331	-0.400842	-0.113796	0.205233	0.220522	0.285098	0.698103	0.0841501	0.337374	-0.432303
CSS0005519	0.259632	0.520868	-0.282067	-0.0283779	-0.274293	-0.0923443	-0.184819	-0.163171	0.714965	0.156144	-0.00196967	-0.415196
CSS0048276	-0.00020819	-0.230063	-0.082497	-0.161295	0.719259	-0.139867	-0.0130744	0.251686	-0.0765294	0.00349811	-0.153744	0.0909778
CSS0044367	0.621888	0.0835129	0.121318	0.76884	-0.14489	-0.0902353	-0.266954	-0.255854	-0.193599	-0.107933	-0.245508	0.237769
CSS0030278	-0.153233	-0.631107	-0.353617	0.00211933	-0.0624861	0.21285	0.816798	0.0347909	-0.343113	0.258317	0.108943	0.122155
CSS0018467	-0.0948204	0.522216	0.488605	0.0066973	-0.373977	0.161794	-0.482161	-0.252741	0.115856	-0.309474	-0.142437	-0.377336
CSS0001685	-0.103921	-0.105457	0.625656	-0.12646	-0.266222	0.0893796	-0.145723	-0.255891	-0.454296	-0.00360918	0.123099	0.169144
MSTRG.45721	-0.234871	0.276907	0.584599	-0.424825	-0.314862	-0.107619	-0.14521	-0.126932	-0.387953	-0.204429	-0.292354	0.106494
CSS0015690	0.227915	0.344221	-0.244847	0.0953783	-0.279865	-0.0312316	-0.239164	-0.169281	0.478347	0.48668	-0.0957807	-0.266917
CSS0037574	-0.404764	-0.541535	-0.307007	-0.301316	0.318932	0.38039	0.587174	0.659103	-0.0377423	0.0260924	0.13926	-0.314359
CSS0035480	-0.0632168	0.461812	-0.321409	-0.22001	-0.355916	0.302125	0.0287723	-0.113872	0.531856	0.121962	0.267098	-0.50106
CSS0043901	-0.0937736	-0.333856	-0.0473364	0.38603	-0.0605417	-0.0689948	0.00184936	-0.0357608	-0.106301	0.18072	0.512945	0.451078
MSTRG.97245	-0.00415403	-0.418895	-0.00135159	-0.118542	0.0731788	-0.0473267	0.185048	0.111459	-0.374684	0.303644	0.11046	0.597194
CSS0018712	0.194577	0.252201	0.747037	-0.313179	-0.199177	-0.244402	-0.323414	-0.331869	-0.422765	-0.343646	-0.349938	0.444879
CSS0015323	0.167894	0.707071	-0.119647	-0.0780274	-0.353926	-0.0396171	-0.33209	-0.189255	0.486976	0.109644	0.0219639	-0.409042
CSS0044578	0.0291477	0.127209	-0.280239	-0.280703	0.393456	-0.0472617	0.0558806	0.128791	0.480278	-0.263404	0.0884491	-0.178872
CSS0010310	-0.190715	-0.0957431	0.315728	0.0633588	0.630076	-0.274924	-0.311647	-0.044682	-0.293623	-0.238339	-0.21329	0.105617
CSS0031565	-0.156903	-0.155229	-0.292803	0.0390307	0.122164	0.00870555	0.0696906	0.03821	0.381766	0.0805095	0.895272	-0.151108
CSS0025694	-0.025954	0.713628	-0.0589825	-0.284321	-0.228538	0.147507	-0.38914	-0.264521	0.576114	0.0132919	-0.0189547	-0.4245
CSS0041052	-0.120976	0.0188705	-0.175488	-0.246178	0.71186	0.0651051	-0.137434	0.370614	0.4437	-0.260573	0.243918	-0.0769909
CSS0021410	0.459872	0.229097	-0.141295	0.606344	-0.0501756	-0.102768	-0.314896	0.0238938	0.373673	-0.100525	-0.12289	0.00855604
CSS0042627	-0.097868	-0.636632	-0.37109	0.252866	-0.140503	0.0363338	0.602032	0.0216564	-0.174931	0.3418	0.720348	0.0171915
CSS0019511	0.155857	0.205535	-0.399904	0.271724	-0.242519	0.0347998	-0.124621	-0.12588	0.670587	0.360925	0.0540474	-0.136369
CSS0015169	0.127769	0.202335	-0.0197761	-0.31533	-0.126654	-0.213684	-0.243649	0.0745001	0.257157	0.455346	0.175106	-0.537205
CSS0029455	0.143453	0.856063	0.284066	0.016788	-0.397538	-0.194862	-0.567067	-0.381417	0.182831	-0.184808	-0.26623	-0.351049
CSS0013529	-0.207606	-0.418699	-0.290766	-0.160499	0.225028	0.163886	0.598893	0.752367	-0.0959975	-0.107239	0.0239556	-0.147668
CSS0039722	-0.185734	-0.223347	0.494547	-0.106915	-0.38053	-0.190385	-0.0477571	-0.306581	-0.443427	0.126327	0.0108256	-0.0692048
CSS0016430	0.223781	-0.422086	-0.256836	-0.0837457	-0.134791	0.219828	0.492255	0.0163193	-0.169457	0.0821269	0.583817	0.0746804
CSS0049382	-0.0135424	-0.4192	-0.127635	-0.108827	0.019132	0.170459	0.553694	-0.0204383	-0.226946	0.0573455	0.450688	-0.0184533
MSTRG.49388	-0.281439	-0.188888	-0.456899	0.0949689	-0.268617	-0.0725507	0.141464	0.0764718	0.434396	0.630546	0.610597	-0.345633
CSS0017256	0.0596303	0.850571	0.116126	-0.0107878	-0.302738	-0.0243053	-0.471955	-0.287829	0.340738	-0.250966	-0.194421	-0.29205
CSS0019019	-0.22933	-0.309651	0.417734	0.377031	0.312726	-0.19142	-0.169599	-0.0901479	-0.598579	-0.260696	-0.335577	0.373622
CSS0038452	0.0222937	0.507437	-0.295507	-0.325331	0.149682	0.172859	-0.181428	0.0616481	0.743228	-0.169163	0.0312238	-0.342983
CSS0039374	0.0281795	0.53689	-0.220046	-0.28413	-0.101285	0.270243	-0.259888	-0.0719294	0.847345	-0.0684358	0.258839	-0.372501
CSS0040613	0.303954	0.511362	-0.146275	0.40387	-0.443884	-0.103481	-0.329879	-0.172819	0.382938	0.142736	-0.135129	-0.354829
CSS0046564	-0.0827266	0.327441	0.581536	0.491162	-0.2866	-0.214383	-0.413568	-0.262476	-0.466301	-0.372759	-0.398032	-0.0482054
CSS0046225	0.144606	0.538056	-0.373498	-0.103562	-0.231281	0.0712754	-0.0644289	-0.158772	0.693253	0.0151016	0.2283	-0.330848
CSS0028413	0.152205	0.307237	-0.335165	-0.142605	-0.0145691	0.0345682	0.205298	0.0101402	0.422411	-0.239884	-0.0882662	-0.294972
CSS0026180	-0.0844775	0.0549821	-0.0491151	-0.131914	0.691303	-0.114817	-0.191369	0.035675	0.0347692	-0.085074	-0.165301	-0.150374
CSS0019557	0.117816	0.437536	-0.243617	-0.150466	0.0220506	0.210278	-0.196243	-0.0623098	0.759201	-0.203604	-0.0525896	-0.272074
CSS0025546	0.0634362	0.363265	0.0283261	-0.259055	0.490214	-0.160075	-0.506384	-0.0443846	0.620748	-0.173118	0.041998	-0.081059
CSS0016217	0.114989	0.0640821	0.752517	-0.242896	-0.171442	-0.0988816	-0.208635	-0.128759	-0.467003	-0.305741	-0.258641	0.292476
CSS0005072	-0.216602	-0.188423	0.415485	-0.236439	-0.221953	-0.126915	0.155169	-0.0990465	-0.473982	-0.202982	-0.20406	0.13172
MSTRG.55131	0.0556617	0.319915	-0.357668	-0.178788	0.17807	0.0442067	-0.180714	0.415966	0.808764	-0.146629	0.433556	-0.299415
CSS0050026	0.66436	0.51415	0.0250384	-0.0097869	0.407653	-0.123271	-0.488543	-0.224842	0.322659	-0.376588	-0.29933	-0.0382792
CSS0007619	-0.160259	-0.114125	-0.270733	0.0909773	-0.283701	-0.132184	-0.0262498	-0.115673	0.240502	0.883475	0.0294706	-0.188489
CSS0024858	-0.379162	0.0237394	-0.633717	-0.133546	-0.0229421	0.361616	0.366842	0.22714	0.467169	0.251544	0.0854607	-0.512151
CSS0044524	-0.362472	-0.573263	-0.516312	0.120597	-0.204442	0.370572	0.696553	0.116505	0.0234514	0.305895	0.655646	-0.25525
CSS0025836	-0.159349	-0.681779	0.0202168	0.24366	-0.111606	-0.0806464	0.426108	0.173753	-0.653271	0.493874	0.0603583	0.173
CSS0049843	-0.254762	-0.0903703	-0.45298	-0.242143	-0.0192655	0.218858	0.37748	0.398663	0.472145	0.18879	0.291859	-0.439202
CSS0027892	-0.0737535	0.397934	-0.377649	-0.0332011	0.0406497	0.190529	0.0304217	-0.0782615	0.635786	-0.0919595	-0.0536559	-0.301399
CSS0049167	0.0324084	-0.224879	-0.0744526	0.747128	-0.27693	-0.24654	-0.0661249	-0.186798	-0.227737	0.515818	-0.0831448	0.041766
CSS0028782	-0.0753427	0.155412	-0.244365	-0.0882206	-0.183954	0.564984	0.184422	-0.0148471	0.485907	-0.108453	-0.107242	-0.296875
CSS0014610	-0.312575	-0.473171	-0.253949	0.0506043	0.185726	0.0831238	0.491143	0.129213	-0.323666	0.0746594	0.344832	0.212296
CSS0042697	-0.0334442	0.295761	-0.0358442	0.165998	0.288467	0.131632	-0.274151	-0.169343	0.126494	-0.193763	-0.122971	-0.0932478
CSS0035725	0.0582789	-0.220884	-0.570951	-0.155156	0.0814415	-0.000539648	0.315772	0.316751	0.472147	0.404357	0.416125	-0.355077
CSS0025959	0.0257688	-0.359033	-0.0981052	0.38877	-0.276731	0.518188	0.378224	-0.0349121	-0.366897	0.152619	0.161672	0.0328417
CSS0025505	-0.13503	-0.676168	-0.264249	0.194727	0.12734	0.140195	0.636078	0.579527	-0.416139	0.0555304	0.18544	0.0703583
CSS0043522	-0.177655	-0.190667	-0.597864	0.0453953	-0.180822	0.141105	0.453856	0.321643	0.31876	0.477329	0.390393	-0.411207
CSS0014605	-0.223044	-0.0798932	-0.375633	-0.0693785	-0.114927	-0.147627	0.16874	0.648828	0.357988	0.165697	0.170885	-0.302731
CSS0029318	-0.25545	-0.243558	-0.424322	-0.158964	-0.299307	0.0356836	0.519504	0.0821142	0.0567686	0.31993	0.0528281	-0.220287
CSS0022600	0.175509	0.792605	-0.0785046	-0.125403	-0.105552	-0.0437425	-0.398226	-0.0999962	0.444778	-0.200638	-0.00541506	-0.239952
CSS0013180	0.487825	-0.106795	-0.439688	0.298063	0.490977	0.096913	0.233368	0.173203	0.202998	-0.205429	0.0267458	-0.157577
CSS0025539	0.345181	0.339646	-0.24337	-0.183868	0.0432274	0.298136	-0.0501204	-0.0536539	0.53215	-0.239005	0.449047	-0.38928
MSTRG.8521	-0.188129	-0.0427678	0.7962	-0.328379	0.0796608	-0.209219	-0.216737	0.0752603	-0.544381	-0.362963	-0.332198	0.148028
CSS0016759	-0.263813	0.0519882	-0.364977	-0.462101	0.0358287	0.281425	0.274101	0.117456	0.572997	0.0918915	0.184038	-0.473537
CSS0028571	0.0628013	0.102061	-0.292063	-0.0793657	-0.193254	-0.0130132	-0.0616317	0.383518	0.535627	0.248804	0.608957	-0.336534
CSS0034537	0.288174	0.609119	-0.233876	-0.224678	-0.0292602	0.055175	-0.353347	-0.0898384	0.849229	-0.074107	-0.0671093	-0.194864
MSTRG.12698	-0.272016	0.287803	-0.0122926	-0.296335	0.153769	0.163075	0.11886	0.345825	0.0199876	-0.447251	-0.295515	-0.507946
CSS0048661	0.187067	0.0986027	-0.420608	0.112655	0.15867	0.251891	0.186921	0.457416	0.418335	-0.211178	-0.140702	-0.29815
MSTRG.42152	-0.0953758	0.144951	-0.533523	-0.185681	0.182024	0.31354	0.378234	0.247714	0.352657	-0.241442	0.0338832	-0.251937
CSS0019462	-0.0172663	0.825445	-0.0197636	-0.294892	-0.163887	0.00842838	-0.420277	-0.134467	0.605381	-0.203742	-0.168898	-0.329404
CSS0031404	-0.168424	0.399835	-0.328584	-0.0675867	-0.174872	-0.0567066	-0.0520017	0.06012	0.570103	0.0852401	0.0307323	-0.531802
CSS0012204	-0.0948906	0.536076	-0.273567	-0.219522	-0.0999833	0.196386	-0.14597	-0.127343	0.656487	-0.0679834	-0.0565165	-0.366972
CSS0013344	0.206491	0.40684	-0.359952	-0.360139	-0.258879	0.222804	-0.0565473	-0.104839	0.726426	0.24459	0.280913	-0.50075
CSS0049306	-0.316719	-0.481128	-0.114972	0.0155233	-0.451616	-0.107679	0.350014	-0.028759	-0.290841	0.713258	0.0308641	-0.066994
CSS0038056	0.160806	0.38232	-0.413248	0.00474472	-0.0102443	0.374977	-0.089007	0.0934083	0.715505	-0.0277051	-0.104183	-0.356114
MSTRG.65430	-0.0603187	-0.0676163	0.595122	-0.00263007	0.139933	-0.0266964	-0.165157	-0.204771	-0.635727	-0.313163	-0.393618	0.489839
CSS0023861	0.00624889	0.609251	-0.258599	0.0575901	-0.133094	0.328307	-0.310963	-0.168193	0.60277	-0.0291506	-0.156609	-0.17761
CSS0000657	0.125659	-0.496196	0.20109	0.255013	-0.135185	-0.15945	0.274955	0.0175949	-0.509289	0.180556	0.0515285	0.0120685
CSS0042881	-0.0526773	-0.0443815	-0.0461726	-0.154453	0.0766335	0.755413	0.339429	-0.0258126	-0.13103	-0.301932	-0.0763911	0.0528626
CSS0049173	0.235161	0.490145	-0.0856913	-0.207052	-0.118323	0.12963	0.0488308	0.0116087	0.224449	-0.316891	-0.150122	-0.371977
CSS0002142	-0.155459	-0.395272	-0.540056	-0.16355	0.0905025	0.140644	0.606423	0.324247	0.210797	0.313321	0.659116	-0.405815
CSS0047248	0.183589	0.0330605	0.248575	-0.254859	-0.0528777	0.445889	0.11156	-0.199575	-0.264487	-0.315794	0.306387	0.0599316
CSS0041517	-0.244162	-0.584406	-0.327275	0.103878	-0.0838641	0.103117	0.528486	0.23979	-0.284408	0.696246	0.118056	0.0974694
CSS0003222	0.210426	0.279618	0.678431	-0.154659	-0.325263	-0.174939	-0.363195	-0.32834	-0.421724	-0.0768507	-0.316609	0.379259
CSS0005507	0.142354	0.704194	-0.189142	-0.108017	-0.247554	-0.0159077	-0.373463	-0.145816	0.776209	-0.00963616	0.0138762	-0.359017
CSS0031445	-0.165102	-0.342156	-0.383851	0.0907081	-0.222319	0.171544	0.598356	0.403365	-0.0107083	0.166811	0.237042	-0.542225
CSS0017099	-0.157641	0.229299	-0.214656	-0.116417	-0.0858512	0.0713985	0.0111733	-0.0470511	0.28194	-0.0553533	0.670088	-0.351591
CSS0048828	0.0587379	0.626402	-0.155222	-0.201024	-0.287829	-0.0113826	-0.22815	-0.187638	0.482825	0.181778	-0.0614476	-0.346715
CSS0007964	-0.0871687	-0.233715	0.0963563	-0.0731504	-0.316249	0.124786	0.410934	0.349781	-0.578124	0.129673	-0.162733	-0.0852011
CSS0020788	-0.134525	-0.522608	-0.148826	0.0401256	-0.0441111	0.322977	0.7054	0.451793	-0.300779	-0.122282	0.00943855	-0.127149
CSS0028265	-0.0941628	-0.279812	0.202879	0.0647709	-0.213134	-0.172772	0.272761	0.103706	-0.550002	0.108384	0.000735226	0.127468
CSS0025813	0.277165	-0.376987	-0.350247	0.423298	-0.120857	0.0862348	0.280231	0.177449	-0.131819	0.373648	0.113404	0.421597
CSS0048398	0.0492229	0.0252811	-0.547379	-0.24366	0.331078	0.253635	0.0835576	0.336018	0.746295	0.0714369	0.26613	-0.262994
CSS0000790	-0.0171197	0.067929	-0.151632	-0.0413772	0.672102	-0.127526	-0.0303918	-0.0569435	0.200515	-0.316182	-0.245176	-0.0999044
CSS0037152	0.0745987	-0.125075	-0.228655	0.27102	-0.0606206	0.57383	0.240475	-0.095458	0.105682	-0.153709	0.469452	-0.16332
CSS0039194	-0.360027	-0.399844	-0.450204	-0.0590672	0.326825	-0.16138	0.508362	0.488336	0.0627725	0.0979565	0.122954	-0.293732
CSS0026918	0.199621	0.0285903	0.140516	0.0913369	-0.422126	0.121783	-0.00619101	-0.413962	-0.00622868	0.252883	0.190438	-0.430866
CSS0016450	-0.0820942	0.23196	-0.204196	-0.26732	0.500197	-0.016355	-0.249176	0.300421	0.533527	-0.210955	-0.112831	-0.201092
CSS0030030	-0.158014	-0.0717203	-0.590276	-0.238793	0.0655778	0.381306	0.462038	0.411799	0.516372	0.00781202	0.53632	-0.368738
CSS0004747	0.0767155	0.0212604	-0.332678	-0.0780725	0.271714	0.0284012	-0.068892	0.1678	0.607083	-0.0368192	0.730282	-0.23819
CSS0020449	-0.0624726	0.282015	-0.332576	-0.320331	0.211899	0.0832899	-0.155267	0.206038	0.705648	-0.0484071	0.263603	-0.368554
CSS0034590	0.0374001	0.351305	-0.271892	-0.35071	-0.231561	0.138323	0.158322	0.0470112	0.412403	0.0958781	0.208335	-0.544438
CSS0042662	0.525203	-0.0370012	0.00382898	0.35327	-0.244	-0.152073	-0.0996352	-0.195992	-0.182222	0.460184	-0.122034	-0.02611
CSS0049537	0.122952	0.0182813	-0.201788	-0.133565	-0.431954	0.194384	0.290444	0.117327	-0.00674488	0.38287	0.139515	-0.530365
CSS0046358	0.339579	0.00662803	-0.0354027	-0.278214	0.317887	0.0652049	0.277229	0.201011	-0.0375284	-0.432642	0.0987384	-0.278345
CSS0011418	-0.155956	0.338235	-0.335502	-0.254478	-0.171344	-0.0190132	-0.153332	0.0419512	0.769009	0.352418	0.111788	-0.285923
CSS0009163	0.593136	0.367942	0.337042	-0.196651	-0.147716	-0.258351	-0.300768	-0.23055	-0.0952274	-0.27094	-0.128114	0.392004
CSS0004144	-0.0209746	0.493363	-0.194389	0.192428	-0.153735	0.17488	-0.339055	-0.185808	0.578917	-0.134237	0.110715	-0.316588
CSS0011608	-0.112845	0.213353	0.36439	0.0309747	-0.387111	-0.0991092	-0.176042	-0.108777	-0.045782	-0.12211	-0.212134	-0.0728481
CSS0022917	0.000346375	0.27112	-0.438302	0.0388655	-0.390778	0.01187	0.11527	0.0493651	0.455897	0.326822	0.274537	-0.392879
CSS0004593	0.0786054	-0.501114	-0.0971952	-0.00933245	0.092616	0.284497	0.438607	0.113502	-0.35587	0.0174043	0.430142	0.520882
CSS0001149	-0.0543189	-0.578931	-0.525492	-0.0416039	-0.130735	0.511347	0.83762	0.491082	-0.0285481	0.151475	0.268104	-0.265275
CSS0005104	0.124779	-0.114675	0.150172	-0.019411	0.121162	-0.0502079	-0.00960763	0.0773434	-0.422166	0.220961	-0.240589	-0.0429487
CSS0031708	-0.153732	-0.355343	-0.576844	-0.111267	-0.25885	0.336874	0.729292	0.289559	0.111044	0.343187	0.356164	-0.434051
CSS0000026	0.123861	-0.106772	-0.455394	0.318383	-0.205849	0.141193	0.169537	0.118845	0.423723	0.226423	0.712333	-0.357192
CSS0012774	-0.0812137	0.270102	-0.416125	-0.327728	0.105872	0.264719	-0.0254766	0.0340499	0.69323	0.159631	-0.147555	-0.362155
MSTRG.103752	-0.0764308	-0.0746463	-0.405605	-0.125772	-0.0820891	-0.164302	0.306831	0.122132	0.339932	0.10133	0.129311	-0.187216
CSS0016319	-0.297457	-0.178677	-0.388377	0.457596	-0.385115	-0.0273732	0.172724	-0.118157	0.0793946	0.699028	0.0217488	-0.387916
CSS0026118	0.0904754	0.604634	-0.047387	-0.133638	-0.278444	-0.142535	-0.225868	-0.0450684	0.463414	-0.172416	0.071586	-0.417151
CSS0029706	-0.21453	0.369481	-0.37016	-0.0488503	-0.173447	-0.117678	-0.0783482	-0.0842789	0.624057	0.104272	0.340506	-0.424162
CSS0021849	-0.236188	-0.322716	-0.605698	-0.0462184	-0.237073	0.241871	0.579787	0.42676	0.27917	0.394694	0.654475	-0.461684
CSS0048702	-0.361848	-0.435629	-0.363862	-0.272392	0.62354	0.147911	0.538997	0.289781	0.00165138	-0.167724	0.141579	-0.201484
CSS0004879	-0.142113	0.29549	-0.45028	-0.24152	0.143701	-0.0506696	-0.00290418	-0.00154376	0.662629	0.0829431	-0.0695816	-0.3233
CSS0006289	-0.316963	-0.661663	-0.274742	0.0617722	0.0633694	0.134909	0.778166	0.287791	-0.319002	0.0646203	0.0992062	-0.011219
CSS0024300	0.123136	-0.213602	-0.0415047	-0.121252	-0.13504	-0.0816879	0.46135	-0.0568762	-0.333753	0.154008	-0.179852	0.222521
CSS0003656	0.145337	0.576568	-0.232211	-0.264612	-0.201315	0.112243	-0.181974	-0.153389	0.802195	-0.0784584	0.0622546	-0.338321
CSS0021371	-0.172944	-0.301076	-0.244572	-0.135911	0.145259	0.225258	0.610341	0.330968	-0.0780734	-0.173978	-0.008422	-0.0993994
MSTRG.91299	0.0106574	-0.401878	0.458961	0.178163	-0.0256823	-0.142106	0.0803129	0.0507183	-0.63565	-0.040966	-0.0238064	0.0194986
CSS0006986	-0.0954683	-0.582564	-0.409528	-0.00886036	-0.0136415	0.221132	0.631928	0.446461	-0.00843759	0.175072	0.790995	-0.130145
CSS0040952	-0.265684	-0.39339	-0.370579	0.0275027	-0.246909	0.00910557	0.251055	0.0824654	0.130869	0.927613	0.442457	-0.225144
CSS0011641	0.0133079	0.653044	0.00778151	-0.339741	-0.161179	0.0189917	-0.171424	-0.0347642	0.113246	-0.192729	-0.191173	-0.330688
CSS0002060	0.45968	-0.0109144	0.122473	0.345863	0.106965	-0.299924	-0.196358	0.240575	-0.143051	-0.118469	-0.191216	0.444831
CSS0020276	-0.328326	-0.556077	-0.360212	-0.0081787	-0.100664	0.369058	0.785061	0.263584	-0.244735	0.200977	0.220168	0.0257442
CSS0035870	-0.114527	0.0131265	-0.392543	0.257486	0.0300219	0.0596462	0.117359	0.158047	0.42179	-0.103229	0.649777	-0.328617
CSS0013197	0.203078	0.631721	-0.114825	0.0968915	0.0724325	-0.0219173	-0.515727	-0.213863	0.688122	-0.203222	-0.187456	-0.120083
CSS0013880	0.173981	-0.650837	-0.277987	-0.0336764	0.0813183	0.114928	0.670163	0.482796	-0.355798	0.180618	0.296026	0.036935
CSS0007946	0.101448	0.177712	-0.603662	-0.0877917	-0.159701	0.207246	0.142634	0.085598	0.723867	0.302735	0.538825	-0.38812
CSS0012701	-0.0993176	0.226477	-0.438755	-0.160252	-0.117014	0.607663	0.0704597	0.0375176	0.636528	0.135552	0.0948342	-0.273465
CSS0011143	-0.253389	0.000602522	-0.396012	-0.2689	0.294606	0.214671	0.401489	0.078151	0.331371	-0.0893415	0.0115104	-0.320825
CSS0023630	0.27059	0.677759	-0.0925567	-0.19923	-0.109437	-0.0544467	-0.414725	-0.142822	0.674099	-0.147318	-0.149368	-0.217513
CSS0037761	0.101867	-0.193664	-0.422259	-0.373317	-0.0209684	0.0963441	0.503776	0.295695	0.113429	0.16814	0.390641	-0.47232
CSS0000587	0.399749	0.296499	-0.189347	-0.181728	0.000950507	0.0635488	-0.152253	-0.0546451	0.483953	0.0322859	0.36697	-0.18438
CSS0042434	-0.0864074	0.0723348	-0.205035	0.721432	-0.0640186	-0.221095	-0.1247	-0.121722	0.189004	0.0590413	-0.191758	-0.239813
MSTRG.39873	0.148523	0.435253	-0.34859	0.0696985	-0.165166	0.0281397	-0.164955	-0.145649	0.77358	0.0967737	-0.0237102	-0.298184
CSS0012604	-0.271609	-0.412073	-0.37038	0.105246	-0.305047	-0.077966	0.214241	-0.0210372	0.114118	0.946058	0.458935	-0.220758
CSS0049571	-0.237826	-0.21167	-0.404991	-0.0440294	-0.29103	0.0399685	0.118239	0.0378391	0.367585	0.872084	0.290524	-0.225876
CSS0029447	-0.0949213	-0.207179	0.193867	0.553639	-0.45111	-0.300503	-0.125016	-0.311207	-0.341903	0.477166	-0.193131	-0.0708709
CSS0049067	0.355804	0.550502	-0.165026	-0.0981374	-0.310431	-0.00587384	-0.204825	-0.100803	0.46707	0.09987	0.100213	-0.35816
CSS0001469	0.296995	-0.0314138	-0.560663	0.043573	0.0235981	0.17347	0.122551	0.0113388	0.572455	0.397301	0.430423	-0.257157
CSS0038303	0.296995	-0.0314138	-0.560663	0.043573	0.0235981	0.17347	0.122551	0.0113388	0.572455	0.397301	0.430423	-0.257157
CSS0001354	0.151241	0.6377	-0.231675	-0.230375	-0.0922539	0.175418	-0.291975	-0.158189	0.77021	-0.123694	0.0501947	-0.217025
CSS0042307	-0.0172254	-0.0726517	-0.617698	0.037018	-0.10869	0.379251	0.373049	0.417544	0.583998	0.138147	0.217447	-0.342614
CSS0041669	-0.07907	0.140064	-0.368448	-0.182931	0.11346	0.0105127	0.259303	0.530275	0.35728	-0.218394	-0.0224615	-0.344233
CSS0002868	0.0140002	-0.0748817	-0.437283	0.353583	-0.012232	-0.121295	0.141155	0.0603429	0.379567	0.325853	0.133501	-0.482004
CSS0007564	-0.265995	-0.446316	-0.638789	-0.0388716	-0.287177	0.0979932	0.686434	0.296732	0.156434	0.647342	0.52092	-0.420822
CSS0035273	-0.1623	-0.377361	-0.113553	0.0487628	-0.137936	0.0443157	0.193476	0.282482	-0.0920232	0.55867	-0.0229692	-0.0511792
CSS0002034	0.246517	0.721865	-0.209192	-0.120115	-0.136472	0.155555	-0.346592	-0.144159	0.556185	-0.00158511	-0.171449	-0.286831
CSS0036769	-0.208184	-0.109363	-0.522052	-0.200356	-0.0766879	0.215738	0.247087	0.125716	0.449929	0.516099	0.273243	-0.273266
CSS0036206	0.0970718	0.319013	0.727421	0.0107844	-0.242724	-0.419787	-0.596775	-0.00921361	-0.337986	-0.293735	-0.417399	0.193822
CSS0037630	0.841419	0.196712	0.0896355	0.356266	-0.111702	-0.243353	-0.25909	-0.235317	-0.0544648	-0.0563304	-0.143782	0.421443
CSS0007937	-0.163613	-0.398634	-0.205454	-0.117813	0.0470805	0.0104608	0.445603	0.772459	-0.0793915	-0.0347115	0.27835	-0.0640457
CSS0028309	-0.121723	0.463077	-0.0362739	0.251715	-0.212041	0.086844	-0.332043	-0.0265184	0.450369	-0.236025	-0.101526	-0.36858
CSS0023067	-0.0923534	-0.355413	-0.181164	0.796002	-0.205911	-0.204035	0.173002	0.00857553	-0.290896	0.20676	-0.113677	0.145036
MSTRG.41844	0.0338809	0.596098	-0.0497166	-0.445033	-0.171851	0.142891	-0.322972	-0.118223	0.691042	-0.0452548	0.235016	-0.328028
CSS0025678	-0.113285	0.548913	-0.228342	-0.29344	-0.112942	-0.062494	-0.0212606	-0.0566605	0.448974	-0.273027	0.0284234	-0.340026
CSS0030092	-0.322703	-0.0715922	-0.586923	-0.2564	0.0605388	0.413414	0.414443	0.233787	0.462216	0.292147	0.312129	-0.350076
CSS0013392	-0.0697293	0.589061	-0.243525	-0.42393	-0.0364957	-0.0546391	-0.222333	0.0201431	0.706762	-0.0129322	0.0857835	-0.433583
CSS0033938	0.128904	0.691827	-0.0452213	-0.255594	-0.0593522	0.00668763	-0.303399	-0.178872	0.430699	-0.214436	-0.212403	-0.189381
CSS0014041	0.202144	0.437733	0.594472	-0.228768	-0.12968	0.0721703	-0.400065	-0.270296	0.0365019	-0.461253	-0.154776	-0.38627
CSS0026487	0.246897	-0.178908	0.349875	-0.152706	0.340042	0.395942	-0.0163463	0.0345516	-0.449809	-0.3346	-0.228252	0.389462
CSS0039012	-0.198818	0.125787	-0.390363	0.0812678	-0.0724554	-0.0191481	0.0233587	0.00854163	0.389468	0.167947	0.603041	-0.457882
CSS0012847	-0.192219	-0.198289	-0.504881	0.229521	-0.193045	0.391754	0.492552	0.234086	0.275712	0.1513	-0.121058	-0.339898
CSS0038428	0.124503	0.475387	-0.242417	-0.266143	0.309501	-0.0448874	-0.182386	-0.00223167	0.689752	-0.287932	-0.074741	-0.137982
CSS0029714	-0.165091	-0.625023	-0.373366	0.0193004	-0.0898109	0.262908	0.816198	0.019128	-0.305582	0.271251	0.106768	0.0663578
CSS0044429	0.0378031	0.311936	-0.270925	-0.0652024	-0.412108	0.0307633	-0.218899	-0.201369	0.702125	0.417837	0.257971	-0.45082
CSS0026995	-0.220535	-0.426891	-0.239819	-0.137636	0.139362	0.262493	0.613324	0.611987	-0.161178	-0.0486921	-0.00185257	-0.120729
CSS0019267	0.213538	0.310666	-0.186013	0.0475259	-0.130595	0.0306988	-0.175707	-0.118857	0.308471	0.209302	-0.0689791	-0.612687
CSS0046808	0.0502027	-0.050805	-0.351442	0.118513	-0.269927	-0.119863	-0.109531	-0.0097822	0.511832	0.752046	0.449385	-0.253946
CSS0015534	-0.092049	-0.378264	0.000595939	0.0249172	0.11558	-0.123694	0.466789	-0.0567501	-0.332008	-0.0992052	0.204594	0.145454
CSS0025568	0.325532	0.423082	-0.307652	-0.0234908	-0.031153	0.017211	-0.186509	0.293249	0.562187	-0.141045	0.172924	-0.21469
CSS0016729	-0.138119	-0.503719	-0.276967	-0.00194207	-0.198516	-0.161074	0.354301	0.033318	-0.188477	0.846972	0.117324	-0.0669219
CSS0004523	0.153928	0.781642	0.241482	-0.449463	0.0194678	0.0488726	-0.449267	-0.134078	0.253274	-0.324157	-0.313758	-0.3749
CSS0006558	-0.349674	-0.398925	-0.564123	-0.173605	-0.0901254	0.333409	0.415511	0.288141	0.356618	0.558906	0.727646	-0.435138
MSTRG.55515	-0.18949	0.0237586	0.765453	-0.262354	0.0508296	-0.0413941	-0.26463	-0.127121	-0.477666	-0.307314	-0.400487	-0.141358
CSS0011388	-0.014175	0.711975	-0.0847791	-0.371381	-0.0699739	0.0868994	-0.297146	-0.15679	0.551624	-0.240163	-0.173911	-0.268231
CSS0016921	0.284706	0.280964	0.185366	0.0168393	-0.30127	-0.240385	-0.206619	-0.282923	0.00810967	-0.0937552	0.0660575	0.504635
CSS0013759	-0.0473099	-0.623865	0.195624	-0.0296812	0.204191	0.0506798	0.435032	0.240074	-0.674601	-0.0472071	0.0109671	0.120982
CSS0035274	-0.176194	-0.695318	-0.336838	-0.159022	-0.140951	0.209287	0.823032	0.300516	-0.275405	0.244363	0.231318	-0.0712118
MSTRG.75935	-0.173088	0.638342	-0.150697	-0.34184	-0.135168	0.15084	-0.248161	0.0196342	0.566906	-0.043341	0.146614	-0.391553
CSS0015744	0.103437	-0.507558	-0.0575048	0.438968	-0.0294944	-0.0822617	0.304125	-0.139908	-0.364631	0.299811	0.249514	0.118715
CSS0033662	-0.0668672	0.00614807	-0.520084	-0.184897	0.00372783	0.2028	0.306828	0.218871	0.640878	0.0763169	0.338561	-0.231142
CSS0045937	-0.235979	-0.219961	-0.263787	0.4303	0.409399	-0.191056	-0.0998877	-0.035605	0.0548617	0.376397	0.0259651	-0.155212
CSS0028892	0.268142	0.837136	0.0760695	-0.23065	0.0387737	-0.1457	-0.519917	-0.268467	0.439988	-0.276496	-0.084587	-0.276252
CSS0034362	0.0845898	0.0434087	0.681046	0.223631	-0.0297693	-0.278868	-0.355764	-0.268325	-0.634943	-0.256892	-0.268518	0.45656
CSS0005574	-0.0456198	-0.445465	-0.149682	0.0472763	0.771066	-0.0718218	0.172984	0.111999	-0.309032	0.00652547	-0.0676408	0.179704
MSTRG.46793	-0.212614	0.026289	0.543712	-0.0827854	-0.071366	-0.168485	-0.241107	-0.139066	-0.319805	-0.300892	0.259681	0.386264
CSS0022789	0.1437	0.227483	-0.566779	-0.0244126	-0.168123	0.115252	0.119916	0.0219211	0.656488	0.363774	0.178191	-0.435989
CSS0011951	0.60473	0.106911	0.240779	0.176341	0.481871	-0.140639	-0.334667	-0.233622	-0.228915	-0.342548	-0.281255	0.560321
CSS0042611	0.186445	0.2818	0.657884	-0.264076	-0.156022	-0.16464	-0.348012	-0.314413	-0.328225	-0.289094	-0.40038	0.535591
CSS0030813	-0.0194245	0.331556	0.144108	-0.37865	-0.089751	-0.0690375	-0.0039547	0.377333	-0.00507792	-0.292564	-0.20296	-0.429653
CSS0047604	0.0715581	0.788513	-0.0878576	-0.0605239	-0.124707	0.062222	-0.462887	-0.171456	0.645206	-0.181161	-0.24875	-0.26093
CSS0029792	-0.246991	-0.314855	-0.32331	-0.0195149	-0.106706	-0.142417	0.192522	0.042597	0.03673	0.846905	0.104795	-0.166405
CSS0046497	-0.00119717	0.338306	-0.251152	-0.23629	-0.124583	0.11111	0.125883	-0.0374789	0.437889	-0.125106	0.216014	-0.423798
MSTRG.31535	0.0778477	0.307014	-0.348401	-0.166822	-0.0954887	0.0422273	-0.145745	0.0217771	0.858636	0.151165	0.0349124	-0.185654
CSS0002226	0.395435	0.65024	-0.231856	-0.218445	-0.210312	0.0864678	-0.207879	-0.115434	0.685221	-0.099041	0.0298498	-0.314112
CSS0039023	-0.237371	-0.0632569	-0.473965	-0.223674	-0.169145	-0.0461417	0.535518	0.197925	0.293838	0.0929387	0.481882	-0.397146
CSS0031972	0.590476	0.0468545	0.109483	-0.0622502	0.216389	-0.0908823	-0.0471321	-0.154613	-0.372642	-0.14638	-0.182894	0.57272
CSS0000215	-0.14959	-0.270795	-0.258726	0.121933	-0.14168	-0.128759	0.0547505	0.0195633	0.0724436	0.800887	0.149601	-0.178443
CSS0029489	0.0298454	0.0897004	-0.386744	-0.28973	0.00352201	0.113509	0.207397	0.0635091	0.592091	0.0738789	0.641635	-0.476659
CSS0005963	-0.260799	-0.474334	-0.332029	-0.100657	0.109629	0.675053	0.729787	0.276615	-0.0951175	-0.112534	0.319136	-0.173389
CSS0006935	-0.134002	0.431798	-0.306738	-0.320725	-0.00390124	0.0375475	-0.210491	0.25573	0.866495	-0.0644121	0.244058	-0.345524
MSTRG.30997	0.166594	0.398965	-0.168838	-0.226432	-0.108642	0.0733089	-0.158164	-0.065113	0.657447	-0.0907072	-0.123601	-0.296208
CSS0037711	-0.20423	-0.4861	-0.397446	-0.0412227	-0.128651	0.162468	0.304456	0.00654001	0.130807	0.754917	0.684407	-0.2749
CSS0001832	0.289746	0.207841	-0.303237	0.41352	-0.118797	0.0629409	-0.184774	-0.172066	0.546533	0.138598	-0.0423216	-0.224911
CSS0030006	-0.124501	-0.277108	-0.560715	-0.1429	-0.278009	0.174148	0.395855	0.26341	0.495622	0.554872	0.598455	-0.34811
CSS0007048	0.355986	0.281804	-0.368168	0.288978	-0.264915	-0.0651235	0.0367042	-0.103646	0.38933	0.195356	0.112253	-0.417062
CSS0046385	0.00652375	0.0670922	-0.15788	-0.174409	-0.464178	0.152219	0.150789	-0.0945467	0.321688	0.311047	0.516119	-0.614906
MSTRG.107812	0.415844	-0.290886	-0.080796	-0.205927	0.067205	-0.122337	0.260692	0.0537951	-0.251702	0.321671	-0.00261046	0.302178
CSS0038870	-0.116283	-0.0616707	-0.319905	-0.076666	-0.0651503	0.0439908	0.0419901	0.0397566	0.566727	0.17394	0.906032	-0.229321
CSS0030354	-0.167862	0.00850082	-0.437512	-0.24185	0.325916	-0.00740813	0.0646768	0.411924	0.638721	0.0637335	0.103756	-0.289203
CSS0003093	-0.202775	-0.452674	-0.271765	0.0996229	-0.273561	-0.137221	0.182537	-0.0233709	-0.048866	0.852101	0.24772	-0.123805
CSS0015244	-0.270049	-0.162974	-0.494004	-0.164789	0.0346763	0.471874	0.436984	0.605172	0.231087	0.209573	-0.0473737	-0.434271
CSS0012124	-0.187604	-0.290457	-0.268399	0.00494145	0.0283757	0.0959453	0.566065	0.292913	-0.00636927	-0.0688349	0.1787	-0.148077
CSS0009950	0.0301496	0.344007	-0.283441	0.358899	-0.282097	0.0234391	-0.225894	-0.161171	0.6298	0.155212	0.169055	-0.393583
CSS0039635	0.277621	0.261806	-0.112086	-0.200233	0.332951	-0.0498072	-0.050896	-0.143323	0.0893725	-0.0274761	-0.277797	0.0134152
CSS0003533	-0.146658	-0.190208	-0.268215	0.0964193	0.0585979	0.616955	0.198114	0.0459385	0.237829	-0.0952688	0.667407	-0.196038
CSS0008094	-0.0641576	-0.525173	0.0983921	0.1692	-0.226835	-0.123354	0.421138	0.216053	-0.581828	0.169674	0.15212	0.0109937
CSS0033547	0.112828	-0.550197	-0.210299	0.231932	-0.122208	0.449707	0.427215	-0.0414963	-0.290892	0.345369	0.18892	0.0670881
CSS0003484	-0.152413	0.132416	-0.257472	-0.178502	0.166351	-0.0527307	-0.134029	0.178585	0.496752	0.0435279	0.696908	-0.144294
CSS0007839	-0.196944	0.0353961	-0.321195	0.147602	-0.106817	0.696008	0.225407	0.180952	0.313677	-0.145393	0.202059	-0.267753
CSS0048798	0.0526909	-0.403391	-0.614782	-0.176181	0.371975	0.0615809	0.456471	0.44383	0.346802	0.31674	0.267539	-0.362308
CSS0014351	0.313515	0.783322	0.0208139	-0.138453	-0.192876	-0.0970659	-0.535379	-0.279416	0.613157	-0.0615732	-0.118626	-0.188318
CSS0011122	0.112184	0.30765	-0.285066	-0.0671992	-0.140444	0.103276	-0.0599375	0.051885	0.672865	-0.00958814	-0.101111	-0.26613
CSS0005742	-0.10506	-0.260043	-0.552368	0.0360653	-0.0138824	0.170634	0.223916	0.0162841	0.467676	0.642736	0.647694	-0.369992
CSS0030138	0.19479	-0.197113	-0.540361	-0.0553378	-0.158925	0.0649745	0.235433	-0.0650034	0.429879	0.743499	0.407064	-0.285032
CSS0031557	-0.0423153	-0.225236	-0.0407111	0.239795	0.616786	-0.318159	-0.0202284	0.110979	-0.184793	-0.190986	-0.247519	0.520557
CSS0032957	0.0955034	0.613755	-0.311697	-0.235667	-0.175015	0.00205987	-0.153035	-0.176005	0.577101	0.0861435	0.175816	-0.304409
CSS0010356	-0.123346	-0.0691946	0.445027	0.290171	-0.133987	-0.114033	0.115147	-0.146472	-0.56755	-0.48315	-0.250917	0.125254
CSS0019207	-0.149821	-0.430064	-0.554218	-0.0714532	0.175414	0.106633	0.702315	0.438248	0.0725106	0.16598	0.0368871	-0.418433
CSS0015266	0.658687	0.36971	0.29352	0.000584461	0.0629349	-0.135555	-0.369553	-0.279361	-0.211276	-0.270207	-0.231001	0.740142
CSS0001841	0.149804	0.258287	0.900623	-0.0764915	-0.235053	-0.291675	-0.491688	-0.319948	-0.410281	-0.376688	-0.366902	0.262312
CSS0027522	-0.0318417	-0.404148	-0.0149254	0.713449	0.0514821	-0.215781	0.132172	0.0977443	-0.493338	0.199957	-0.284201	0.211788
CSS0022141	-0.0107102	-0.411179	-0.220213	-0.0170726	0.156907	-0.0556379	0.658343	0.0517196	-0.289744	-0.201937	-0.0944558	0.0818969
CSS0026888	0.484352	0.157954	-0.0610748	0.248866	-0.141093	-0.0179533	-0.123614	-0.169048	0.0387693	-0.0247908	-0.166545	0.656846
CSS0014873	-0.162215	-0.453609	-0.30376	-0.0782953	-0.0857091	0.196243	0.643477	0.160219	-0.193201	0.311218	0.0550032	-0.0458137
CSS0049269	-0.167769	-0.435424	-0.183834	0.028044	-0.0676555	-0.162309	0.234303	0.0505528	-0.20227	0.768912	0.0627332	-0.100896
CSS0009911	-0.411988	-0.708593	-0.487719	-0.0897711	0.0398606	0.167976	0.801692	0.43924	-0.1415	0.468168	0.14128	-0.206504
CSS0007907	0.120504	-0.382892	0.337245	0.0307602	-0.244872	0.0645577	0.271647	0.0576277	-0.572162	0.0837808	-0.120238	-0.121822
CSS0001961	0.156407	0.430899	-0.10685	-0.0779367	-0.0967845	-0.0587599	-0.287925	-0.103993	0.545693	-0.0236268	-0.103237	-0.172401
CSS0016304	0.329928	0.75759	-0.0493161	-0.272949	-0.154183	-0.000132888	-0.341464	-0.21221	0.403796	-0.0581905	-0.0388568	-0.270033
CSS0038581	0.12002	-0.291519	-0.316926	-0.19593	-0.0647272	0.117805	0.547396	0.016379	-0.151163	0.218536	0.452853	0.0174073
CSS0044182	-0.289677	0.14873	-0.239956	-0.0650805	-0.177763	-0.0904882	0.0258437	0.101703	0.383594	0.216617	-0.153061	-0.307305
CSS0001710	0.239195	0.520633	-0.115478	-0.169094	-0.0958591	-0.0228783	-0.359049	-0.138166	0.808513	-0.0444012	-0.0334471	-0.216188
MSTRG.51300	0.0967476	-0.448532	-0.28167	0.167637	-0.0166642	-0.214122	0.214903	0.103443	-0.102148	0.377986	0.687304	0.196895
MSTRG.107134	0.35937	-0.192861	0.0470361	0.356013	-0.219415	-0.00962683	0.0390879	-0.165096	-0.388672	0.355275	-0.103799	0.525199
CSS0004609	-0.0918006	0.0822506	-0.318887	-0.433394	0.0888746	0.432431	0.325134	0.454993	0.462646	-0.276055	-0.00535753	-0.370644
CSS0022446	-0.169288	-0.447554	-0.285128	0.11223	-0.0921834	0.848173	0.55548	0.157824	-0.196806	0.0973705	0.00352844	-0.0504435
CSS0011492	-0.0907736	-0.0429295	-0.0217334	0.867816	-0.129542	-0.140052	-0.129222	-0.0586241	-0.090292	-0.0696051	0.0369887	-0.115503
CSS0015678	-0.0073288	-0.580394	0.12754	-0.209014	0.184451	0.155076	0.418448	0.347244	-0.51637	0.0131713	0.11355	0.108944
MSTRG.76293	-0.333379	-0.664825	-0.205535	-0.169686	0.234902	0.233323	0.495057	0.715761	-0.281481	0.312953	0.153682	-0.20291
CSS0009965	0.138723	0.595684	-0.159447	0.183871	-0.125929	-0.0726805	-0.250837	-0.217721	0.483123	-0.166588	-0.131741	-0.189174
CSS0014539	0.0102492	0.42538	-0.134355	-0.0115777	-0.0829205	-0.0428919	-0.347527	0.00482686	0.805301	-0.103983	-0.0453701	-0.221115
CSS0003678	-0.180291	-0.249736	-0.450282	-0.00446094	-0.259284	0.0500418	0.145763	-0.0519269	0.454128	0.866736	0.451008	-0.285341
CSS0029495	-0.277868	0.405498	0.0498462	-0.327068	-0.31902	-0.0632317	-0.24698	-0.220033	0.224251	0.22564	0.354726	-0.367665
CSS0019081	0.180826	0.125423	-0.373504	-0.261795	-0.00790969	-0.0524653	0.119557	0.13433	0.456602	0.118026	0.708698	-0.36419
CSS0026315	-0.357923	-0.505953	-0.449054	-0.299244	-0.0805706	0.189357	0.704651	0.544571	0.0557946	0.213706	0.351086	-0.353031
CSS0012830	0.090339	-0.161868	-0.378011	0.133324	0.253839	0.111248	0.301228	0.414323	0.138213	-0.0698647	0.112934	-0.501563
CSS0014501	-0.145901	-0.678908	-0.386083	0.118825	-0.32293	0.08769	0.641536	0.0256248	-0.246385	0.607272	0.438431	-0.0729669
MSTRG.22517	-0.323602	-0.331076	-0.569935	-0.26934	0.258609	0.216823	0.672121	0.452474	0.178253	0.0398567	-0.0100288	-0.322541
CSS0024799	-0.214056	-0.451508	-0.281086	-0.161131	0.247695	0.171339	0.611219	0.777303	-0.131197	-0.0934211	0.0263272	-0.141215
CSS0001390	0.855195	0.105192	0.248025	0.0224588	0.170126	-0.0211096	-0.140345	-0.126824	-0.324575	-0.311409	-0.134162	0.247662
CSS0011447	-0.110178	-0.439783	-0.0807485	0.642355	0.00614118	-0.177866	0.341752	0.0976878	-0.38787	-0.112533	0.0057121	-0.247115
CSS0014892	-0.031062	-0.0166101	-0.300916	0.207921	0.297492	0.72884	0.0701634	-0.043602	0.21722	-0.118212	-0.0906131	-0.0725843
CSS0011488	0.0715123	-0.169271	-0.284023	0.0492647	0.0332834	0.311162	0.255731	0.161669	0.193346	-0.110648	-0.209562	-0.0730926
CSS0029276	0.140661	0.533879	0.265602	-0.188331	-0.492485	-0.233196	-0.27757	-0.259093	0.136651	0.0489826	-0.17754	-0.456712
CSS0014954	0.0966441	0.50582	-0.323187	-0.0142552	-0.121982	0.367898	-0.0781623	0.100553	0.50107	-0.0560916	-0.183868	-0.406086
CSS0007986	0.0878339	0.159921	-0.0558146	0.316393	-0.306981	-0.319369	-0.0975699	-0.00901844	0.132536	0.032024	0.484421	-0.409662
CSS0012733	-0.0551575	-0.0878005	-0.220832	-0.0628772	-0.0615953	0.133898	0.0740689	-0.0582046	0.378052	0.0791777	0.907999	-0.228868
CSS0011989	0.0898337	-0.119234	-0.453426	-0.151122	0.134813	0.400822	0.382213	0.6089	0.354064	-0.209118	0.432037	-0.413332
CSS0043155	-0.154191	-0.438714	-0.111071	0.321292	-0.143947	-0.218966	0.216693	-0.129047	-0.165645	0.162023	0.557256	-0.0547682
CSS0028585	0.00802203	0.205872	0.307624	-0.262753	-0.391583	0.0188061	-0.0615904	-0.241552	-0.0590511	0.046186	0.141015	-0.61549
CSS0026153	0.0700597	0.615861	-0.12584	-0.282192	-0.228747	-0.0372832	-0.136955	0.00469012	0.269742	0.0215514	0.00565337	-0.407513
CSS0012355	-0.216882	-0.449868	-0.30135	0.588734	-0.173015	-0.0998881	0.244209	-0.0278631	-0.153166	0.680134	-0.0307644	-0.114985
CSS0030021	-0.109425	0.368736	-0.279776	-0.0575074	0.106301	0.122902	-0.12669	0.0499785	0.652912	-0.202662	-0.234384	-0.195134
CSS0024178	0.151308	0.0279226	-0.317474	0.0696149	-0.204932	-0.0950041	0.0299236	-0.0462381	0.174388	0.54686	0.242912	-0.375481
CSS0045921	0.0987933	-0.356231	-0.163399	0.1627	0.126589	-0.0945583	0.2777	0.215914	-0.462305	0.313408	0.233203	0.00887303
CSS0042811	0.402345	-0.175574	0.0830094	0.367943	0.00252874	0.262075	-0.029349	-0.00076088	-0.240168	0.0126805	0.0990492	0.398986
CSS0022430	-0.218986	-0.455483	-0.492081	-0.0105044	-0.0849887	0.0886455	0.426241	0.510849	0.335959	0.509447	0.745365	-0.285351
CSS0045629	-0.387683	-0.374616	-0.411256	-0.0377659	0.398397	0.0162432	0.430687	0.456703	0.161656	-0.150991	0.0836817	-0.321313
CSS0010026	-0.202717	-0.507906	0.0981379	0.237896	-0.270333	-0.100345	0.303232	-0.193083	-0.449753	0.458378	0.191973	-0.019198
CSS0047104	0.0435356	0.390242	0.921617	0.000140274	-0.320775	-0.330091	-0.592011	-0.37507	-0.442197	-0.315592	-0.315478	0.0662889
CSS0050067	0.246213	0.261327	-0.369776	0.130734	-0.184436	0.0671343	-0.0985908	-0.181109	0.635258	0.254194	0.265151	-0.493109
CSS0039728	-0.271446	-0.361576	-0.400607	0.122091	-0.0443219	0.565598	0.325967	0.093307	0.207751	0.256097	0.74264	-0.271495
CSS0050493	-0.0584534	-0.53162	-0.0936415	0.53824	0.0941208	0.0833458	0.430525	0.388796	-0.533729	-0.126104	-0.0622679	0.173806
CSS0029406	0.00207865	-0.269332	0.0253006	-0.326497	0.371743	0.300388	0.381413	0.0837374	-0.456239	-0.271667	0.173952	0.26147
CSS0009991	-0.236095	-0.579727	-0.395181	0.479747	-0.141047	0.404233	0.542824	0.0648941	-0.140859	0.224365	0.469291	-0.265808
CSS0024672	-0.143715	-0.0496555	-0.410983	-0.393436	0.263917	0.219663	0.322666	0.271467	0.456346	-0.12853	0.110551	-0.248507
CSS0007401	0.487747	0.552246	0.200795	-0.30825	0.33497	-0.17872	-0.570392	-0.113877	0.310751	-0.368503	-0.155644	-0.0473754
CSS0003816	-0.399371	-0.685581	-0.584157	-0.123609	0.0890259	0.42442	0.752357	0.562785	0.0990345	0.370486	0.652363	-0.314088
CSS0028738	-0.0363642	0.32859	-0.164783	-0.110491	-0.0436731	-0.0515739	-0.136251	0.124856	0.223472	-0.0441308	0.261702	-0.206481
CSS0028099	0.16295	0.795032	0.236668	-0.273172	-0.00468561	0.121749	-0.437775	-0.16204	0.344238	-0.44596	-0.410175	-0.322357
CSS0006893	0.487487	-0.254306	-0.0985725	0.713377	-0.148685	0.0128592	0.0830102	-0.0571863	-0.390649	0.219975	0.0113338	0.1327
CSS0006269	0.491718	0.130893	0.204413	-0.143518	-0.269346	-0.171738	-0.240619	-0.0377124	-0.125084	0.0911817	-0.141914	0.286652
MSTRG.62829	0.299342	-0.176998	-0.00254667	0.37794	-0.0991585	0.562974	0.103328	-0.236228	-0.191674	-0.0103477	-0.16687	0.177396
CSS0015787	-0.167097	-0.185874	-0.599874	0.322893	0.170904	0.120023	0.427208	0.0444136	0.323551	0.00906006	0.106723	-0.242124
CSS0009249	-0.0551645	-0.115103	0.450194	0.660032	-0.2862	-0.20911	-0.197954	-0.381993	-0.520258	-0.0721796	-0.193135	0.279593
CSS0013358	-0.0158172	-0.262188	-0.27726	-0.19992	0.137398	0.270448	0.688294	0.177601	-0.121841	-0.196755	0.0141622	-0.164405
MSTRG.89898	0.330921	0.0731218	-0.184693	-0.120422	0.625514	0.183306	-0.0433819	0.202305	0.202878	-0.385209	-0.116948	-0.128566
CSS0006261	-0.154933	0.00543084	-0.343751	-0.0901311	-0.30687	0.235593	-0.000486125	-0.160021	0.582069	0.600013	0.273868	-0.284874
CSS0023204	-0.284681	-0.396177	-0.663615	0.150484	0.0682749	0.383592	0.372412	0.480578	0.504633	0.30223	0.536504	-0.329851
CSS0045648	-0.36495	-0.558798	-0.397634	-0.16931	0.097646	-0.0392108	0.669413	0.3173	-0.0249781	0.19123	0.555739	-0.254458
MSTRG.59490	0.222142	-0.448131	0.0656785	-0.0558725	-0.00306009	0.0959177	0.333722	0.00820346	-0.427344	0.0898955	0.195793	0.299555
CSS0000802	0.250291	0.587066	0.361836	-0.33313	-0.0572972	-0.205628	-0.274625	-0.230898	-0.0130484	-0.441535	-0.220492	-0.328281
MSTRG.28004	0.273179	0.230302	-0.428041	-0.13524	0.175002	0.106128	0.164476	0.1044	0.480143	-0.074162	-0.129275	-0.334987
CSS0009905	-0.0754326	-0.555706	-0.435312	-0.173253	-0.0570191	0.491346	0.660104	0.3402	-0.048667	0.289968	0.240333	-0.250009
CSS0034320	0.0128157	0.165875	-0.236508	0.101008	-0.27664	0.603469	0.216431	0.162508	0.0910379	-0.0605602	0.0573452	-0.45579
CSS0048477	-0.0799631	0.0750933	-0.211387	-0.230464	0.157918	0.113076	0.0739863	0.429054	0.539356	-0.27056	0.392256	-0.295037
MSTRG.86723	-0.248832	-0.229885	-0.22895	-0.249631	-0.0334023	-0.012016	0.371098	0.068785	-0.212692	0.228353	0.0202892	-0.230442
CSS0000019	-0.193677	-0.538954	-0.448812	-0.146443	-0.133709	0.489367	0.723789	0.413212	-0.0228495	0.274854	0.46978	-0.375849
CSS0022108	-0.176551	-0.317243	-0.098528	-0.0657253	0.120026	-0.140953	0.0640535	-0.0438176	-0.0601549	0.23767	0.00842345	0.00124278
CSS0050172	-0.0738433	-0.176265	-0.586199	-0.197052	-0.21659	0.250354	0.46181	0.169064	0.402716	0.45052	0.587635	-0.488679
CSS0009206	-0.0294406	-0.165168	-0.185626	0.660893	-0.307225	-0.200676	-0.0620097	-0.114635	-0.0218699	0.651337	-0.0527776	-0.204949
CSS0032179	-0.255461	-0.416048	-0.226118	0.239374	-0.349439	-0.133634	0.19342	-0.0299035	-0.06901	0.853446	0.0385756	-0.179847
MSTRG.97699	-0.0804318	0.059083	-0.316596	-0.105623	0.135228	0.112073	0.112683	0.102475	0.304822	-0.100243	0.00997634	-0.35995
CSS0007552	0.0634847	0.388798	-0.326366	0.0329171	-0.410487	0.0139004	-0.0277776	-0.137082	0.319261	0.430631	-0.000104669	-0.369477
CSS0023386	0.0702498	0.207706	0.137862	0.13038	0.594798	-0.117758	-0.37329	-0.174923	0.00471228	-0.285548	-0.23742	-0.0643561
CSS0008947	-0.108442	-0.16809	-0.211601	-0.223952	0.286483	-0.140536	0.225587	0.435643	0.0796315	0.020871	-0.0241416	-0.247562
CSS0001844	-0.307948	-0.404707	-0.340278	-0.141726	0.449064	0.340737	0.543897	0.449292	0.027781	-0.132981	0.308566	-0.154621
CSS0029095	-0.167122	-0.533454	-0.264786	0.242502	-0.35583	0.097882	0.603102	0.235061	-0.31734	0.398169	0.113546	-0.489766
CSS0006945	0.432495	-0.257228	-0.139758	-0.0794766	0.0620079	0.480782	0.261058	-0.0474277	-0.13483	0.035188	0.119879	0.369088
MSTRG.96210	0.53342	-0.0849915	-0.375816	0.0855031	-0.196463	-0.087201	0.244915	-0.0538906	0.155017	0.422337	0.0824636	-0.274553
CSS0016549	0.128189	-0.205296	-0.307549	0.44933	0.369028	0.101862	0.26309	0.0864206	-0.023329	-0.246254	0.0205955	-0.101048
CSS0016321	0.0930131	0.278681	-0.175483	-0.0644277	-0.0892755	0.0312444	-0.208516	-0.0166691	0.686126	0.172138	-0.0416152	-0.281496
CSS0036219	0.500879	0.330133	0.0813646	0.0424374	-0.0756515	-0.20938	-0.324548	-0.194997	0.288591	-0.165388	0.22733	0.0280631
CSS0008916	-0.326447	-0.162323	-0.232454	-0.0794184	-0.283829	0.426258	0.283856	0.0632587	0.110603	0.314364	0.453854	-0.415821
CSS0000299	0.0509338	0.614484	-0.307609	-0.261119	-0.135395	0.175751	-0.195885	-0.00415993	0.774283	-0.0399029	-0.0639425	-0.40808
CSS0041936	0.303375	0.272436	-0.100426	-0.0271673	-0.0625953	0.205699	-0.0210904	-0.083791	0.370665	-0.208072	0.126689	-0.431069
CSS0022461	-0.294358	-0.541702	-0.547612	0.0455496	-0.0696629	0.0703772	0.577155	0.361306	0.0581459	0.438581	0.266794	-0.0883128
CSS0046958	-0.226573	-0.783188	-0.421219	-0.0116078	0.116513	0.455946	0.762481	0.498596	-0.231148	0.233747	0.562492	0.0316401
MSTRG.1201	0.201685	0.357269	-0.274536	-0.140723	-0.0807219	0.156588	-0.108646	-0.154026	0.625411	-0.0932247	0.0827251	-0.178861
CSS0009701	-0.274682	-0.274507	-0.287811	0.304149	-0.162543	0.398748	0.444702	0.216993	-0.0918476	-0.0130902	-0.0425533	-0.526202
CSS0028449	-0.0402662	0.544954	-0.048877	-0.144044	-0.371504	-0.101666	-0.260442	-0.19791	0.499222	0.242904	-0.183018	-0.419947
CSS0007400	0.46873	0.396154	0.299461	-0.0714123	0.130683	-0.147713	-0.471808	-0.267604	0.0208613	-0.278752	-0.302476	0.325409
CSS0029648	-0.162826	0.100643	-0.454625	0.0179892	-0.241978	0.389433	0.251427	0.156184	0.376602	0.170046	-0.0918417	-0.38663
CSS0033744	0.0861934	-0.297928	-0.0573967	0.684778	0.158639	0.0398299	0.124831	-0.0283683	-0.467957	-0.0150446	-0.365426	0.319222
CSS0021007	-0.0897519	-0.657783	-0.39994	0.437524	0.0766699	0.258382	0.665744	0.250487	-0.331433	0.081078	0.0580299	0.251393
CSS0001122	0.260508	-0.115579	0.267626	-0.155084	0.273698	0.335965	0.0454727	0.0412786	-0.307634	-0.414604	-0.0969428	0.246787
CSS0038306	-0.00965227	0.310982	0.0576193	-0.00481384	-0.489683	-0.0768688	-0.0122796	0.0534184	0.00574328	0.129408	-0.111833	-0.532993
CSS0041485	0.0763255	0.655727	-0.220012	-0.173482	-0.102579	0.0569124	-0.314459	-0.107856	0.663599	-0.0472338	-0.11648	-0.329219
CSS0024723	0.546152	0.22667	0.0470818	-0.227371	-0.214402	0.123328	0.0314993	0.151923	-0.030727	-0.0966134	0.233865	-0.401599
CSS0010626	-0.22588	0.107013	-0.396902	-0.266841	0.147163	0.344617	0.146171	0.160683	0.382855	-0.0788807	0.071927	-0.239522
CSS0022923	-0.383638	-0.57093	-0.437825	0.0270394	-0.197753	0.0201183	0.48595	0.225146	-0.0518902	0.800425	0.240172	-0.198252
CSS0007075	-0.333955	-0.6641	-0.413013	-0.0795344	-0.112587	0.530569	0.822939	0.282017	-0.150281	0.166487	0.481805	-0.149922
CSS0005937	0.026755	0.0866738	-0.431914	-0.388533	-0.0034345	0.0644398	0.240968	0.284291	0.406365	0.269578	-0.0101518	-0.474433
CSS0038002	0.0711122	0.595702	-0.276891	-0.245665	-0.0232035	0.0437165	-0.235788	-0.0608778	0.66202	0.0203983	0.0626862	-0.344767
CSS0007520	0.0259987	-0.212792	0.457332	0.0715016	0.0786599	-0.113039	-0.151048	0.10493	-0.435299	-0.0289339	0.0402669	0.110404
CSS0016010	-0.140032	-0.0518205	-0.529376	-0.0556029	-0.0415082	0.0353355	0.225528	0.324621	0.497384	0.341216	0.0737014	-0.279029
CSS0004312	-0.251187	-0.299037	-0.160834	-0.297991	0.101296	0.514191	0.514388	0.404209	-0.043139	-0.0833088	0.12337	-0.266572
CSS0043282	-0.179918	-0.525569	-0.186054	0.476838	-0.305614	-0.174711	0.374966	0.0737971	-0.36092	0.553246	0.115475	-0.00517986
CSS0045417	-0.189187	-0.199116	-0.605583	0.0713579	-0.0220307	0.110821	0.466352	0.0340767	0.321225	0.2603	0.5552	-0.398018
CSS0042222	-0.316437	-0.641644	-0.464939	-0.165916	-0.0812143	0.302571	0.882071	0.452638	-0.165636	0.230757	0.0893705	-0.195026
CSS0045114	-0.365061	-0.322334	-0.21603	0.289426	-0.118323	0.0658847	0.305497	0.256874	-0.121251	0.232058	-0.187863	-0.348373
CSS0009657	-0.170405	0.439112	-0.0242641	-0.124455	-0.236963	-0.012542	-0.214244	-0.0061575	0.509909	-0.139367	-0.0208658	-0.380393
MSTRG.84997	-0.0711794	-0.234006	-0.331808	0.02208	-0.184191	-0.0761456	0.301485	0.111725	-0.0873076	0.693812	0.0121131	-0.234019
CSS0005140	-0.259762	-0.127173	-0.357107	-0.210159	-0.165131	0.0186544	0.54294	0.162503	0.0795476	0.0609229	0.0272386	-0.339024
CSS0034748	0.101714	0.352928	-0.312224	-0.223675	-0.154483	-0.0746304	0.0802565	-0.0745683	0.418055	0.162657	0.229226	-0.371169
MSTRG.39049	0.164307	0.0806253	0.410739	-0.183806	0.0751842	-0.190945	-0.0387098	-0.100063	-0.44606	-0.363876	-0.228007	-0.049036
CSS0031096	0.0219182	-0.486543	-0.0341944	0.258005	0.429662	0.136219	0.450198	0.0141544	-0.61946	-0.196714	-0.105095	0.187335
CSS0033958	0.0219182	-0.486543	-0.0341944	0.258005	0.429662	0.136219	0.450198	0.0141544	-0.61946	-0.196714	-0.105095	0.187335
CSS0014958	-0.319559	-0.0629925	-0.448811	0.171687	-0.23687	-0.0485197	0.274603	0.210842	0.26163	0.39377	0.171278	-0.457068
CSS0023806	-0.0783808	-0.530102	-0.237523	-0.256764	0.208275	0.173476	0.556696	0.31426	-0.149828	0.0531898	0.246777	0.186283
CSS0010595	-0.232895	-0.599183	-0.389181	-0.096709	-0.244717	0.375799	0.638003	0.335565	-0.14658	0.531557	0.122431	-0.19713
CSS0006754	-0.0643733	0.17707	0.517948	-0.32474	0.657173	-0.168082	-0.449013	-0.163941	-0.246666	-0.426092	-0.374624	0.118537
CSS0027680	-0.245329	0.0871742	-0.345329	-0.279406	-0.0174959	0.296858	0.347712	0.17742	0.176414	0.0553579	0.185186	-0.348341
CSS0028005	-0.148432	0.1643	0.633843	-0.380352	-0.417815	-0.166301	-0.118789	-0.193609	-0.251399	-0.0470001	-0.262918	-0.397403
MSTRG.89457	-0.22993	-0.0558291	-0.209507	-0.101285	-0.148404	0.220221	0.330124	-0.0174736	-0.231009	0.221841	0.311668	-0.212197
CSS0049751	0.384711	-0.0315909	-0.323548	-0.228729	-0.174414	0.295356	0.355315	-0.0530654	0.139567	0.159798	0.21972	-0.361572
CSS0013129	0.0257273	0.385336	-0.189216	-0.256617	0.0236967	0.162772	-0.265681	-0.0296653	0.725404	-0.111929	-0.0681028	-0.18239
CSS0040410	-0.19874	-0.413581	-0.476854	-0.300753	0.395044	0.421718	0.605839	0.228992	-0.0232139	0.157263	0.103116	-0.163691
CSS0036872	-0.0362029	-0.099137	-0.29935	0.0410461	-0.0824673	0.00252261	0.232404	0.0769129	0.253269	0.0258636	0.84992	-0.317723
MSTRG.14859	0.0102407	-0.102889	-0.329259	-0.0555375	-0.174481	0.24703	0.0563724	-0.0905021	0.380779	0.453347	0.703254	-0.287734
CSS0006177	0.169728	0.117731	0.605993	-0.42363	-0.00833448	-0.17333	-0.218963	-0.189411	-0.441123	-0.164462	-0.153461	0.347481
CSS0039577	-0.110026	-0.380584	-0.10053	-0.0444401	0.862189	0.270802	0.219895	0.218793	-0.241326	-0.32806	-0.0323901	0.244682
CSS0008125	-0.282609	-0.351466	-0.355779	-0.0391484	-0.234733	0.451516	0.552248	0.275146	0.186748	0.10616	0.587068	-0.458129
CSS0018834	-0.13972	-0.109076	-0.333009	-0.242827	0.0137931	0.434112	0.422488	0.592004	0.214655	-0.00664668	0.0695331	-0.326564
CSS0040203	-0.19788	-0.332998	-0.331248	-0.107228	-0.0575882	0.0683776	0.597867	0.0701635	-0.041298	0.0695123	0.00455558	-0.13096
CSS0027627	-0.0200408	-0.114461	0.240847	0.795114	-0.0869591	-0.0708591	-0.150459	-0.167466	-0.487293	-0.176536	-0.183908	0.173641
CSS0005226	-0.0673949	-0.525224	0.11427	0.20629	-0.244364	0.0946692	0.416063	0.225229	-0.607062	0.143692	0.0768603	-0.0593711
CSS0011965	0.562105	0.443862	-0.194995	-0.322227	0.107745	0.0697071	0.0255778	0.0771673	0.372209	-0.327328	-0.24333	-0.221364
CSS0036822	-0.136057	-0.209753	-0.379064	-0.139197	0.0330394	0.0708832	0.160251	0.535884	0.440458	0.224668	0.572936	-0.117203
CSS0006976	-0.138072	-0.136926	0.461045	0.249437	0.131158	-0.268905	-0.0306261	0.0183704	-0.538456	-0.441439	-0.0835526	-0.127548
CSS0037273	-0.326811	-0.125226	-0.206421	-0.145658	-0.327532	-0.0291786	0.227185	0.0360189	0.0667675	0.478494	0.567553	-0.46528
CSS0000874	-0.036666	0.165131	0.0160635	-0.39883	0.658817	0.102502	-0.261137	-0.010474	0.292823	-0.188472	-0.210697	-0.17352
CSS0027393	0.543988	-0.338103	0.139952	0.263096	0.00025949	-0.137034	0.171295	-0.00584218	-0.485283	0.0136933	0.0362309	0.108549
CSS0000164	0.0390134	-0.495868	-0.0981024	0.25775	-0.104769	-0.0794856	0.136373	0.00452928	-0.270145	0.686676	0.118465	0.372087
CSS0028788	-0.140554	-0.02724	-0.460138	0.177584	-0.100564	-0.1562	0.201902	0.210756	0.418167	0.336363	0.256873	-0.676898
CSS0029754	-0.207166	-0.713569	-0.328882	0.367543	0.223468	-0.0966484	0.611766	0.295636	-0.44146	0.153196	0.0845943	-0.0728283
CSS0005460	-0.165497	-0.172918	0.235391	-0.104106	-0.409268	-0.0621446	0.126877	-0.0924444	-0.294024	0.18534	-0.13634	0.350799
CSS0049641	-0.115963	-0.678423	0.113191	0.186338	-0.148894	-0.0164325	0.56715	0.214069	-0.740468	0.143462	0.112043	0.0500859
CSS0000404	0.0200909	-0.0727717	-0.214865	0.00905546	0.0405142	0.0304929	0.00306302	0.014733	0.275793	0.265962	0.257764	0.368054
CSS0000679	0.490215	0.356678	-0.0904718	0.0316302	-0.149133	-0.0518402	-0.279529	-0.124634	0.534738	0.0226516	-0.0803608	-0.0552525
CSS0001636	0.0672648	0.731686	0.136718	-0.255353	0.163651	-0.0408335	-0.433711	-0.0286085	0.190111	-0.456468	-0.115876	0.066391
CSS0003548	-0.0180868	0.212739	-0.0607637	-0.203889	0.531431	0.117473	-0.188095	-0.120918	0.33332	-0.341394	-0.0256085	0.25974
CSS0003949	0.182484	0.285714	0.137645	-0.301931	0.530145	0.0106711	-0.445462	-0.141157	0.339057	-0.244153	-0.330763	-0.0303977
CSS0004431	-0.0614803	0.0888079	-0.104449	0.351221	-0.0483754	-0.235324	-0.284457	-0.312566	0.0308141	0.541537	-0.169854	0.134834
CSS0004433	0.254091	0.350561	-0.124963	0.0314294	-0.139919	-0.0809395	-0.360559	-0.173106	0.668239	0.138799	-0.0459967	-0.0652371
CSS0008362	0.144006	-0.397312	-0.455311	0.0089178	0.221188	-0.143685	0.337256	0.201266	0.177238	0.318767	0.618523	-0.335694
CSS0010865	-0.0544119	0.74013	0.756735	-0.308218	-0.323901	-0.224231	-0.611525	-0.341654	-0.147803	-0.40258	-0.344917	-0.127812
CSS0011860	0.534506	0.367004	-0.0125048	0.359985	-0.156559	-0.163118	-0.422465	-0.224974	0.223148	0.143992	-0.162097	0.0182012
CSS0012898	-0.197114	0.331069	0.814447	-0.0808785	0.0188601	-0.265477	-0.555216	-0.375386	-0.521104	-0.474918	-0.510862	0.290728
CSS0015357	0.0733529	0.32793	-0.1904	0.330014	-0.181484	0.0849723	-0.179367	-0.0751442	0.471432	-0.0818836	-0.0734478	-0.15416
CSS0015879	0.635735	0.587522	0.0906296	-0.110403	0.249145	-0.130612	-0.561263	-0.262749	0.372907	-0.282383	-0.143562	0.244211
CSS0018058	-0.151265	-0.231939	-0.297253	-0.159126	0.0511784	0.548991	0.322214	0.706102	0.274176	-0.0838396	0.107487	-0.130581
CSS0021341	0.00181532	0.103421	-0.242669	-0.22492	0.0257301	0.109007	0.27045	0.235377	0.176909	-0.275442	0.0520324	-0.0273291
CSS0021548	0.130254	-0.0293216	-0.289448	-0.155902	0.142462	0.359881	0.322345	0.0805807	0.320388	-0.240292	-0.156917	0.0292357
CSS0026301	0.639519	0.121056	-0.100713	-0.0756609	-0.0969973	0.0692767	-0.0796758	-0.256987	0.319844	0.0878598	0.142679	-0.0282757
CSS0027041	-0.133505	-0.534186	-0.0312692	0.220505	-0.0329618	0.331986	0.535048	0.0985823	-0.600938	-0.0708836	0.146096	0.180153
CSS0027692	0.152587	0.268963	-0.0646667	-0.0307917	-0.112142	-0.052236	-0.235802	-0.0590809	0.544803	0.0246317	-0.0796836	-0.0993191
CSS0028341	-0.253338	-0.325428	-0.330161	-0.134784	0.113141	0.0630085	0.286574	0.448524	0.255837	0.0227841	0.798376	-0.134945
CSS0029160	0.461633	-0.178778	-0.13613	0.286661	-0.269196	-0.106403	0.048396	-0.124146	0.106782	0.322367	0.54587	0.0455959
CSS0032098	0.49782	0.33075	-0.109209	-0.063856	-0.021921	-0.0403287	-0.25525	-0.204731	0.372069	0.0833552	0.366274	0.0514881
CSS0032256	-0.17093	0.252519	0.36375	-0.32047	0.572276	-0.281448	-0.501908	-0.0152227	-0.0813376	-0.341403	-0.33096	0.12744
CSS0035100	-0.240061	-0.412879	-0.353079	0.24485	-0.0209856	-0.0767606	0.339257	-0.160271	-0.00470935	0.399324	0.369977	0.0332964
CSS0035226	-0.203976	0.0797655	0.775492	-0.301919	-0.208373	-0.330326	-0.399812	-0.322613	-0.417482	-0.115171	-0.282211	0.210447
CSS0036152	-0.00231045	0.61507	-0.0486441	-0.162565	-0.241855	-0.0178151	-0.18312	-0.0427974	0.236165	-0.180089	-0.171096	-0.190258
CSS0036209	-0.281802	0.0736257	0.826925	-0.337573	-0.102513	-0.300534	-0.399623	-0.148417	-0.38729	-0.239467	-0.310812	-0.139176
CSS0041773	-0.136995	0.356806	0.855513	0.0388619	-0.146911	-0.299998	-0.582639	-0.398849	-0.477182	-0.454371	-0.506882	0.314379
CSS0041919	0.427863	-0.0718723	-0.0287674	0.464254	-0.0804498	0.0495107	0.00715446	-0.215555	-0.0200656	-0.0174604	-0.227384	0.111275
CSS0042374	0.692522	0.252486	-0.0751213	-0.0578039	-0.0709274	0.220291	-0.177351	-0.141306	0.385372	-0.0442379	-0.0223025	0.115586
CSS0043088	0.234599	0.0304529	0.00216153	0.680601	-0.0548798	-0.270193	-0.0387011	-0.201071	-0.0963596	-0.187962	0.0473734	0.16616
CSS0049947	0.0743224	0.245886	-0.208838	-0.0835105	-0.0529626	-0.00770924	-0.236905	-0.0449126	0.698885	0.160074	0.0316246	-0.0147955
CSS0046047	0.111693	0.0656536	-0.0201301	0.389734	-0.183006	-0.0938058	-0.2511	-0.173987	0.294961	0.154733	-0.0740374	0.237696
CSS0028311	0.339441	0.341111	0.106102	-0.137744	0.420092	-0.0848548	-0.437596	-0.151851	0.215506	-0.284836	-0.094696	0.616044
CSS0020376	0.0217436	-0.0955412	-0.286703	0.430414	-0.124024	0.209236	0.249935	0.100433	0.094112	-0.103604	0.119274	-0.0763334
CSS0048533	-0.199191	-0.29793	-0.390954	0.0273905	-0.155919	0.157334	0.175548	0.0370697	0.37048	0.620272	0.275809	-0.0776685
CSS0010863	0.0875203	0.339768	-0.0112088	0.101371	-0.127356	0.00846582	-0.150825	-0.128907	0.235092	-0.231162	0.250858	-0.118511
CSS0018759	0.190398	0.655029	0.0162395	-0.0294512	-0.170815	0.079411	-0.430887	-0.173511	0.403624	-0.187954	-0.166429	0.129036
CSS0020250	0.657427	0.094914	-0.0896892	0.624797	-0.0683675	-0.0662773	-0.132815	-0.128017	0.0556968	-0.106073	-0.182859	0.102424
CSS0039879	0.207652	-0.213925	-0.449966	0.0109524	0.0962881	0.00985373	0.396589	0.266324	0.107689	0.11473	0.172625	0.0674535
CSS0042576	-0.138422	-0.28783	-0.157104	-0.0970691	0.550917	-0.0569594	0.104649	0.0086178	0.0251544	-0.0221608	0.643283	0.0492993
CSS0020603	0.109619	0.242748	-0.183602	0.271536	-0.0300271	0.0762936	-0.293395	-0.112988	0.547353	0.0667005	-0.0484975	0.0639023
CSS0029887	-0.0885689	0.740279	0.122171	-0.23083	-0.112268	-0.0968266	-0.435364	-0.223443	0.286041	-0.135274	-0.121964	-0.0958117
CSS0034429	-0.165605	0.247288	0.100875	-0.194078	0.399689	-0.159238	-0.395737	0.0487396	0.223497	-0.2616	-0.272444	0.0995213
CSS0024866	0.161997	-0.154276	-0.252627	0.255075	-0.227734	-0.0172284	-0.0224081	-0.138355	0.196236	0.736595	-0.0727121	0.0684833
CSS0019320	0.600046	0.257241	-0.0303761	0.360976	0.353117	-0.153862	-0.452841	-0.19078	0.309795	-0.217977	-0.205638	0.0636906
CSS0024338	0.456177	0.80701	0.449049	-0.160377	-0.261974	-0.199541	-0.610252	-0.34415	0.1381	-0.29234	-0.251235	-0.145177
CSS0046802	0.369501	-0.450775	-0.311199	0.436549	0.072227	0.250674	0.487354	0.0214379	-0.223857	-0.0783021	0.25572	0.104761
CSS0038044	-0.0655003	0.165681	0.392066	0.279479	-0.21919	-0.0859955	-0.219883	-0.400225	-0.245975	-0.282933	-0.206391	0.209639
CSS0031457	-0.274428	-0.19959	-0.144343	-0.0493246	0.0163441	0.163826	0.383276	0.15818	-0.0996258	-0.189985	0.480918	0.0835056
CSS0005253	0.202901	0.163977	-0.061835	-0.11708	0.38677	0.0879209	-0.144122	-0.0523854	0.248046	-0.304281	-0.188837	0.36791
CSS0042681	0.329691	0.430162	-0.0671427	-0.194948	-0.128758	0.136952	-0.344109	-0.0524128	0.606417	-0.0467668	-0.150193	-0.19333
CSS0021462	0.0139104	-0.11852	-0.170433	-0.0121736	0.0846484	0.0339035	0.288645	-0.108187	0.100701	-0.0441128	-0.0742284	0.0793234
CSS0027513	-0.00501061	0.38244	0.341826	0.0739704	-0.225542	-0.0369574	-0.148783	-0.137453	-0.518068	-0.323168	-0.2629	0.107154
CSS0014788	0.0435766	0.115089	-0.105348	0.519969	-0.128301	-0.126619	-0.157054	-0.129771	0.209218	-0.147221	0.396106	0.123633
CSS0012322	0.0232925	-0.0309142	-0.216946	-0.00146177	-0.0419417	-0.025016	-0.0353938	0.0187936	0.510196	0.0990012	0.684826	-0.178822
CSS0007672	0.178738	0.283427	0.301451	-0.053952	-0.168873	-0.174089	-0.287596	-0.141996	0.0916775	-0.15591	-0.127574	0.0283623
MSTRG.50576	0.0151424	-0.20676	-0.419922	-0.161297	-0.113235	0.218909	0.589809	0.160098	0.0242292	0.193929	0.497963	-0.395876
CSS0042488	0.0731713	-0.0556133	-0.180243	-0.306189	0.704664	0.228756	0.100092	0.313687	0.141561	-0.282747	-0.143374	-0.0525291
CSS0022546	0.638144	0.391858	0.0149383	0.221215	0.124551	-0.0960565	-0.482639	-0.25847	0.402378	-0.169711	-0.173871	0.28775
CSS0004579	0.293274	-0.0748554	-0.0617278	-0.15456	0.644499	0.20676	0.030985	0.175084	-0.00904836	-0.337279	-0.0295718	0.316448
CSS0005434	0.330599	0.149056	0.0260745	0.347798	-0.239919	0.042812	-0.284581	0.125613	0.270844	-0.0574031	0.0366761	0.0202123
CSS0005203	0.824974	0.0889862	-0.0451793	0.510728	-0.198691	-0.13217	-0.150669	-0.17249	0.01304	0.0394184	-0.0476413	0.130636
CSS0036236	-0.112666	-0.141022	-0.0428501	-0.0972006	0.862377	-0.105748	-0.088925	0.0506129	-0.0366334	-0.197874	-5.69866e-05	0.0364962
CSS0012888	0.279154	0.616572	0.637383	-0.347146	-0.210354	-0.15432	-0.393754	-0.147864	-0.294931	-0.487074	-0.297296	-0.146414
CSS0005847	0.400416	-0.0805081	-0.113083	0.366634	-0.236101	-0.12554	-0.0493088	-0.175225	-0.096407	0.573744	-0.0823339	-0.0975592
CSS0048446	-0.0128502	-0.414835	-0.44447	0.12709	0.125678	0.21594	0.570415	0.364004	-0.0507047	0.159139	0.234006	-0.114247
CSS0049836	-0.175043	-0.178888	-0.228153	-0.247393	0.0645538	0.209999	0.461274	0.0496668	0.192626	-0.134584	0.392141	-0.20912
CSS0038092	0.145183	-0.478187	-0.478903	0.211534	-0.038917	0.193548	0.680499	0.252194	-0.105983	0.0192678	0.213445	-0.082401
CSS0011049	0.0190316	-0.513801	-0.300687	-0.0355426	-0.0938782	-0.113589	0.28676	0.132335	0.011285	0.608585	0.715543	-0.112405
CSS0015557	0.368846	-0.0854575	-0.392057	-0.0131812	0.0934324	0.100007	0.167676	0.285181	0.382504	0.226206	-0.142781	-0.251122
CSS0027959	-0.181852	-0.701925	-0.375669	0.314383	0.221945	0.313612	0.541255	0.105379	-0.198694	0.207573	0.426388	0.0813455
MSTRG.2731	0.264178	0.222467	-0.197514	0.0995831	0.248266	-0.11153	-0.201425	0.0134705	0.425275	-0.101151	-0.14661	-0.14067
CSS0028615	0.268691	0.159878	-0.220394	0.222323	-0.00907285	-0.100042	-0.112923	0.0306218	0.44247	0.0248285	-0.11842	-0.0393138
CSS0008132	0.084734	0.0679272	-0.20364	0.607691	-0.0646633	-0.239918	-0.19158	0.0144623	0.32289	0.0471672	-0.0716345	-0.00773789
CSS0007831	-0.176971	-0.639196	-0.422511	0.539624	-0.300096	-0.0468276	0.3869	0.21296	-0.0504329	0.603703	0.484866	0.00714515
CSS0022449	0.137401	0.832736	0.382506	-0.243377	-0.170285	-0.118249	-0.52172	-0.304943	-0.0130534	-0.359509	-0.249073	-0.019171
CSS0045738	-0.202429	-0.521981	-0.511057	0.303752	-0.105052	0.0761265	0.499409	0.327883	0.0224021	0.530235	0.225606	-0.270023
CSS0040759	-0.064431	-0.1367	-0.168575	-0.135125	0.224061	0.519398	0.414597	-0.0586481	-0.0791044	-0.230762	0.06262	0.140387
CSS0010084	-0.405093	-0.681848	-0.428836	-0.011661	0.00616926	0.0842542	0.529418	0.746284	-0.0727236	0.495504	0.42465	-0.145351
CSS0034980	0.0476642	-0.336478	-0.290986	0.708934	-0.239994	-0.113008	0.107853	-0.0975342	-0.0158444	0.570631	-0.0368922	0.121445
CSS0043489	-0.061842	-0.237846	-0.176397	0.175667	-0.248373	-0.165515	-0.0223565	-0.132975	0.0782818	0.629137	0.0205259	-0.0237848
CSS0032858	-0.123218	-0.0364499	-0.330105	-0.271377	0.247769	0.157419	0.245122	0.286991	0.362106	-0.199398	0.143102	0.114319
CSS0029343	0.087013	0.37539	0.324798	0.291483	-0.204808	-0.203582	-0.580833	-0.391504	0.119323	0.0124375	-0.11929	0.0245331
CSS0040471	-0.075889	-0.282786	-0.232009	0.440444	-0.294085	-0.0461421	0.0686805	-0.127537	-0.0146096	0.778118	0.0226356	-0.0386219
CSS0037810	-0.238574	-0.0870409	-0.283242	0.186713	0.538464	-0.0850452	-0.0352175	0.0856651	0.144798	-0.0708001	-0.00787136	0.0523796
CSS0046329	-0.314263	-0.420373	-0.15942	-0.0924778	-0.108992	-0.0827595	0.5114	0.0316766	-0.0559808	0.17664	0.578421	-0.205577
CSS0028375	0.294495	0.730409	0.625307	-0.337681	-0.180569	-0.220812	-0.612514	-0.325453	0.0347442	-0.469411	-0.379797	-0.26608
CSS0025601	0.135067	0.369211	0.0917248	0.742807	-0.266613	-0.216762	-0.372342	-0.259379	-0.0669267	-0.141909	-0.177735	0.164121
CSS0019431	0.0143151	-0.49719	-0.46645	0.200884	-0.212891	0.366519	0.633749	0.0489607	-0.12887	0.467386	0.174363	-0.0396004
CSS0000076	0.308539	0.316053	-0.12286	0.12394	-0.0260932	0.00367003	-0.305424	-0.125882	0.592016	0.00245999	-0.0980957	-0.0644389
CSS0009987	-0.342966	-0.315376	-0.300268	0.184892	0.111327	0.136004	0.527119	0.162441	-0.0859736	-0.145446	0.0807024	-0.158592
CSS0025154	0.20562	-0.0916065	-0.313523	0.344865	-0.310737	-0.0432002	-0.0902848	-0.0600469	0.420307	0.533309	0.211839	0.00993192
CSS0020805	0.174093	0.782814	0.352111	-0.260965	-0.293524	-0.0323544	-0.471632	-0.250015	0.0705751	-0.301595	-0.292282	0.0727126
CSS0011941	0.260628	0.404081	0.738076	-0.0830118	-0.373145	-0.266258	-0.572514	-0.363309	-0.0562396	-0.251266	-0.337124	-0.161794
CSS0004774	-0.176088	0.0564764	-0.111039	-0.25705	0.480543	0.233526	0.0653638	0.278673	0.286334	-0.410216	-0.0842926	-0.107168
MSTRG.51199	-0.228345	-0.403944	-0.265984	0.0174446	-0.163583	-0.0726008	0.154554	0.0174632	0.0400503	0.779993	0.183568	-0.158364
CSS0013654	0.145974	-0.206386	-0.0938611	0.846308	-0.323238	-0.19912	-0.104755	-0.177441	-0.193508	0.400931	-0.161109	0.179423
CSS0019412	0.472549	0.293224	0.0909101	-0.182074	-0.0376219	0.0947401	-0.2467	-0.0565218	0.383404	-0.0662144	-0.191342	-0.205241
CSS0006267	0.0395821	0.468459	-0.0640605	0.10097	-0.0401211	0.0283179	-0.310668	-0.0533342	0.419806	-0.232159	-0.104483	-0.056706
CSS0046468	-0.117113	-0.528458	-0.434941	0.375627	-0.0982273	0.362316	0.71084	0.0350518	-0.219928	0.122819	-0.0846788	-0.0551841
CSS0016130	0.092458	0.313381	-0.224719	-0.144431	-0.14056	0.0312236	-0.180194	0.0894765	0.714473	0.0775482	0.118954	-0.202637
CSS0035295	0.618461	0.552563	0.547561	-0.284889	-0.211415	-0.202252	-0.423308	-0.236784	-0.161382	-0.341775	-0.257054	-0.240896
CSS0022064	0.372664	0.640374	0.200802	-0.126556	-0.36649	-0.0424741	-0.308294	-0.197849	-0.025252	-0.158797	-0.198494	-0.241764
CSS0007130	-0.22381	-0.386006	-0.2613	-0.231618	0.557713	0.118992	0.539198	0.701594	-0.101635	-0.302522	-0.0194877	-0.0276416
CSS0048094	-0.082007	-0.723104	-0.500975	0.35152	0.0242873	0.205779	0.802125	0.263992	-0.433402	0.304444	0.269523	0.0644958
CSS0026807	-0.0788758	-0.25726	-0.373244	-0.11031	-0.239814	0.0252106	0.4734	0.574773	-0.0883298	0.409137	0.279987	-0.360113
CSS0024016	0.056928	0.212013	-0.0735255	-0.246469	-0.0777448	-0.115279	-0.205905	-0.0484621	0.272295	0.34495	-0.18739	0.100875
CSS0011342	0.345857	-0.43996	-0.362992	-0.00112381	-0.070252	0.636184	0.592301	0.00739503	-0.134492	0.163331	0.132101	0.0221709
CSS0001753	0.0852676	0.628934	0.735874	-0.337462	-0.188819	-0.0913205	-0.57186	-0.377045	-0.293148	-0.298176	-0.259855	-0.0724882
CSS0015061	0.0994369	0.268887	-0.176941	-0.347379	0.324096	0.289339	-0.0437203	0.180274	0.478645	-0.397497	0.0173549	-0.187932
MSTRG.81345	-0.197353	-0.296124	-0.237325	0.135184	-0.322924	-0.117564	0.108794	-0.121507	0.000988829	0.901917	-0.000468802	-0.148719
CSS0035029	0.369168	-0.418938	0.0337206	0.0919143	-0.00552785	-0.247919	0.167396	0.0204043	-0.313965	0.298788	0.259185	0.156981
CSS0006901	0.334494	-0.197309	-0.322698	0.337196	-0.162901	-0.0779548	0.0795369	-0.130856	0.149215	0.486595	-0.0090428	0.178655
CSS0002763	0.267338	-0.225512	-0.061802	0.119808	-0.165272	0.462644	0.112131	-0.170695	0.0951139	0.13539	0.373963	0.137057
CSS0025588	-0.243761	-0.626997	-0.549463	-0.014663	-0.130626	0.397663	0.853145	0.471328	-0.185577	0.345732	0.219822	-0.195302
CSS0000046	0.402031	0.239612	-0.299697	-0.136513	-0.0777986	0.140244	0.247797	0.157807	0.197032	-0.0967407	-0.0185965	-0.00559492
CSS0004894	0.234752	-0.0436998	-0.451267	-0.0427416	-0.244462	0.357548	0.519355	0.0364167	0.0401364	0.0678639	0.285991	-0.28202
CSS0001890	0.165011	0.723925	0.568951	-0.420007	-0.0252759	-0.141691	-0.629728	-0.366311	0.0642966	-0.375254	-0.345728	0.193401
CSS0038662	-0.264395	0.150541	0.633424	-0.260344	0.0220414	-0.120988	-0.0924087	-0.00930108	-0.472507	-0.520014	-0.389087	0.162316
CSS0014129	-0.127924	-0.570722	-0.371985	0.0185483	-0.231666	0.50358	0.716346	0.254567	-0.221982	0.218625	0.0249263	-0.0625148
CSS0045289	-0.258253	-0.535047	-0.395999	-0.0549908	-0.198879	0.649537	0.641523	0.198005	-0.0740522	0.284361	0.132561	-0.109939
CSS0029843	-0.0550954	-0.269915	0.0829507	-0.0697911	0.330481	-0.0563042	-0.051261	0.235039	-0.0227268	-0.0741665	0.550233	0.137575
CSS0049236	-0.0756182	0.10956	-0.34473	-0.14883	0.149859	-0.00475702	-0.113411	0.0630009	0.558559	0.321201	0.405791	-0.09608
MSTRG.55459	-0.0676118	-0.415909	-0.292709	0.233312	-0.178806	-0.235619	0.23519	-0.101094	-0.124639	0.651256	0.0693932	0.228076
CSS0037135	-0.215962	-0.304327	-0.306384	-0.100214	-0.175802	0.0161029	0.300722	-0.0325038	0.165804	0.310338	0.548988	0.0731947
CSS0045171	0.363814	0.299263	-0.19067	0.104136	-0.179665	-0.0529377	-0.24208	-0.162352	0.592637	0.113371	-0.0654728	-0.122629
CSS0002660	-0.273105	-0.508153	-0.357808	0.533553	-0.0937544	0.0223466	0.380835	0.595908	-0.133098	0.240425	0.132971	-0.199696
CSS0019947	0.235435	0.358791	-0.11548	-0.0466029	-0.0965508	-0.000270801	-0.264137	-0.122035	0.602221	-0.0205512	-0.119023	-0.0554033
CSS0030637	-0.271846	-0.638077	-0.337582	0.245112	-0.124169	0.370224	0.624222	0.037982	-0.187613	0.344035	0.00122145	-0.134353
CSS0016213	0.14029	0.213724	-0.178551	-0.0687079	-0.19423	-0.0230207	-0.167133	-0.0985042	0.633277	0.1848	0.0262151	-0.140667
CSS0048193	0.338092	0.041247	0.156001	-0.0801132	0.0376877	-0.0553691	-0.0938046	-0.236622	-0.00310999	-0.0227628	-0.127803	0.31507
CSS0003269	0.134009	0.15878	-0.163606	-0.00051044	0.121755	-0.0873095	0.0499052	0.357122	0.27044	-0.409447	0.223341	0.0449499
CSS0015332	0.727913	-0.190136	-0.205277	0.221171	-0.0911256	0.00803503	0.317426	0.108004	-0.201316	-0.0221118	0.134537	-0.0294484
CSS0022049	-0.100878	-0.457998	-0.19947	0.289557	0.062062	0.0514861	0.263311	0.0955679	-0.198803	0.275844	-0.0552859	0.236159
CSS0004270	-0.273059	-0.668001	-0.451051	0.278469	-0.166247	0.44526	0.788041	0.274569	-0.173291	0.123381	0.408381	-0.143878
MSTRG.85824	-0.111613	0.0892382	0.0913031	-0.18511	-0.0216249	-0.129936	-0.201671	-0.143163	0.223723	0.00322335	0.759521	-0.149757
CSS0016011	0.202861	-0.342884	-0.356607	0.127271	0.140722	0.346509	0.490248	0.100689	-0.0841184	0.0617073	0.0357306	0.269737
CSS0049945	0.0843302	0.218758	-0.0980364	-0.108737	-0.0981289	0.154937	0.000394009	-0.178819	0.201019	0.00812221	0.123466	-0.00301989
CSS0042606	-0.186533	0.181244	0.116515	0.316676	0.31514	-0.200737	-0.262489	0.226864	0.0106487	-0.455294	-0.187635	-0.188838
CSS0025773	0.382002	0.300124	0.153298	-0.0736283	-0.438189	-0.184544	-0.0773302	-0.233981	-0.160064	0.168882	0.159934	-0.317616
CSS0043713	0.00506949	0.0332505	0.0370728	-0.13596	-0.00076389	0.821157	0.0403482	-0.0701655	0.00817163	-0.182705	-0.108961	0.290824
CSS0045091	0.454782	0.274751	0.140249	0.301872	0.0943302	-0.0109833	-0.418669	-0.273653	0.188235	-0.221806	-0.410061	0.294668
CSS0033092	-0.276018	-0.659592	-0.597243	-0.0299468	0.165002	0.23546	0.785589	0.407033	-0.13535	0.420959	0.395316	-0.171492
CSS0015556	0.16667	-0.314767	-0.3919	-0.12978	0.372504	-0.0636702	0.378017	0.4385	0.0884698	0.131317	-0.0188359	0.0322001
CSS0043943	-0.197997	-0.511301	-0.392156	0.14866	-0.214172	-0.127167	0.309366	0.0341943	0.0979544	0.876793	0.524404	-0.132368
CSS0013969	0.0489361	0.175843	0.741107	-0.255595	-0.274171	0.0489467	-0.192687	-0.305434	-0.348934	-0.389201	-0.286088	-0.145632
CSS0009146	0.457187	0.619498	0.468913	-0.382208	-0.155238	-0.191386	-0.513226	-0.178479	0.111064	-0.254414	-0.315357	-0.0219775
CSS0033937	-0.289374	-0.769821	-0.437572	0.0188129	0.234018	0.0889709	0.841831	0.417279	-0.390393	0.218045	0.333965	-0.128335
CSS0023901	-0.0809068	0.031999	0.549944	-0.196883	0.155198	-0.30717	-0.357287	-0.307993	-0.351062	-0.181163	-0.27693	0.461886
CSS0008582	-0.0558499	0.155093	-0.126873	-0.0763429	-0.103505	0.0813509	0.338222	0.00388252	-0.156117	-0.158504	-0.0601842	-0.137683
CSS0043508	-0.0643294	-0.209095	-0.317133	-0.308682	0.514035	0.0438778	0.39344	0.33113	0.231599	-0.260508	0.225287	-0.230909
CSS0041033	0.280765	0.033662	-0.281489	-0.116021	-0.171183	0.495388	0.244348	-0.048092	0.294729	-0.0201334	0.155954	-0.186028
CSS0038894	0.48165	0.552798	0.524539	0.0875815	-0.369492	-0.128073	-0.549824	-0.276216	-0.110831	-0.207115	-0.335721	-0.114571
CSS0004761	0.196828	-0.192041	-0.223707	0.451813	-0.17154	0.135407	0.205634	0.0587857	-0.101261	0.189532	0.337531	-0.144601
CSS0004056	-0.179573	-0.476887	-0.285823	0.206669	0.194216	-0.0614076	0.649118	0.0432783	-0.24777	-0.186258	-0.00287245	0.00905351
CSS0038975	-0.166324	-0.272746	-0.213473	0.115729	-0.0306345	0.296182	0.165889	0.110523	0.15305	0.121331	0.824386	-0.244589
CSS0023443	0.356802	0.867071	0.560899	-0.279528	-0.220735	-0.180211	-0.623465	-0.360927	-0.0384221	-0.402705	-0.408627	-0.0371176
CSS0019531	-0.0870082	-0.341847	-0.384801	0.417719	0.0244987	-0.139708	0.345228	0.254152	-0.165383	0.218232	0.485707	-0.186254
CSS0024421	-0.151393	-0.416488	-0.361064	0.0900253	-0.221521	-0.0432738	0.267264	-0.0824134	0.159505	0.790052	0.500229	-0.107583
CSS0025264	-0.0803608	-0.522375	-0.36228	0.142223	0.16357	0.557402	0.459365	-0.00296926	-0.163318	0.338706	0.392787	0.144316
CSS0026935	-0.318516	-0.579363	-0.501113	0.218581	-0.00349429	0.0855072	0.718797	0.441158	-0.154943	0.0993388	0.38472	-0.124289
CSS0035838	0.0222772	-0.345366	-0.348485	0.457449	-0.128715	0.331425	0.346252	0.0236695	0.105578	0.0606779	0.310919	-0.0113508
CSS0044027	0.205654	0.476523	0.241043	0.441463	-0.366113	-0.204227	-0.31392	-0.248869	-0.291217	-0.16774	-0.354912	0.0940693
CSS0046131	-0.194268	0.334549	-0.102628	-0.131698	-0.269	-0.133039	-0.151116	-0.208756	0.139127	0.430202	0.223047	-0.245502
CSS0026600	0.0722984	-0.00250308	-0.25221	-0.240901	0.326272	0.586868	0.273767	0.223067	0.094193	-0.349852	-0.140222	-0.00761875
CSS0034825	0.222025	0.263857	-0.122237	-0.00648441	-0.08039	-0.0527445	-0.235266	-0.0999758	0.578024	0.0382792	0.0406512	-0.114191
CSS0046851	-0.0693226	-0.138292	-0.386722	0.0449267	-0.126306	0.286375	0.37584	0.535228	0.192699	0.00504631	0.014394	-0.190811
MSTRG.99917	-0.0980736	0.127815	-0.260697	0.280277	0.00113092	-0.084704	-0.0428785	-0.162583	0.299898	0.1133	-0.143142	-0.114696
CSS0033077	0.568205	0.633548	0.359585	-0.100647	-0.418789	-0.226369	-0.410163	-0.197394	-0.121078	-0.154989	-0.255727	-0.122397
CSS0048854	-0.269188	-0.33584	-0.246299	0.0782364	0.373487	-0.201569	-0.0113145	0.0893141	0.0371889	0.592359	0.00830352	0.0186842
CSS0004724	-0.00312751	-0.52872	-0.51193	0.108422	-0.0572463	0.195479	0.586173	0.0508273	-0.0745876	0.690709	0.200894	-0.0972428
CSS0030069	0.503633	0.00466662	-0.024407	0.527963	0.214595	-0.111668	-0.144311	-0.15715	-0.115821	-0.235991	0.101158	0.227446
CSS0013673	-0.0514548	-0.66666	-0.363509	0.0358945	0.0965105	0.165522	0.578433	0.320043	-0.221119	0.373699	0.354812	-0.115604
CSS0044503	-0.145574	-0.525123	-0.270522	0.397276	0.107044	0.156719	0.583443	0.00650255	-0.515637	0.136713	0.0358922	0.165389
CSS0050197	-0.101211	-0.171268	-0.225394	0.323442	0.122778	-0.163056	0.207335	0.0431099	0.0935047	0.0248721	0.0937081	-0.127808
CSS0042873	-0.0328051	0.058866	0.00377893	-0.0447493	-0.107488	-0.0375897	-0.038989	0.152495	0.163312	0.106347	-0.171811	-0.230134
CSS0009967	0.202677	0.22358	0.168751	0.283168	-0.2944	0.488993	-0.101038	-0.382939	-0.316731	-0.137156	-0.209408	0.278808
CSS0015763	0.211042	-0.186973	-0.211299	-0.188502	0.791566	0.394792	0.104904	0.188791	-0.00676341	-0.281362	0.0657634	0.152083
CSS0042244	-0.182867	-0.495754	-0.33687	0.189736	0.0195631	0.0587469	0.400234	0.341183	-0.0701114	0.216285	0.726653	-0.166361
MSTRG.107284	0.203648	0.0915772	-0.00815988	-0.268316	0.343829	-0.167455	-0.250016	-0.088585	0.216774	0.121788	-0.00376322	0.130336
CSS0036859	0.180417	0.0965604	-0.313869	-0.186785	0.0520338	0.0109518	0.149444	0.120623	0.376209	-0.0561065	0.0770986	-0.188242
CSS0010977	0.33361	0.15359	0.0689465	0.0417682	-0.448958	-0.0811876	-0.1708	-0.31486	0.0911676	0.436316	-0.0580597	-0.0700131
CSS0048250	0.123061	0.0130447	0.0791027	0.0356913	0.0373788	-0.15262	0.106412	0.209901	-0.348192	-0.199153	-0.187562	-0.239373
CSS0009401	0.715725	-0.154815	-0.0808874	0.126701	0.0823638	0.429399	0.229252	0.133915	-0.246846	-0.171609	-0.0757503	0.138344
CSS0006633	-0.170922	-0.402758	-0.263557	-0.130103	-0.0319045	0.887701	0.608373	0.257825	-0.138658	-0.0570923	0.0529685	-0.0919468
CSS0048050	-0.330859	0.0869683	0.275011	-0.368157	-0.0597827	-0.211144	-0.10312	0.246013	-0.147025	-0.111401	-0.0927769	-0.0453213
CSS0041392	-0.00969829	-0.25461	0.151536	0.158152	0.668154	0.209226	0.00887714	-0.0379884	-0.48921	-0.296751	-0.293396	0.173073
CSS0017190	-0.146503	-0.180201	-0.212759	-0.121714	0.362304	0.0471895	0.0872576	0.148743	0.245284	-0.0749453	0.788871	-0.0429577
CSS0037777	0.0287144	-0.312714	-0.0269901	0.103235	-0.13861	-0.16352	0.0251296	0.167591	-0.194915	0.637769	0.208194	-0.179566
CSS0014567	-0.0998502	-0.320324	-0.107225	-0.0291037	-0.238184	-0.116259	0.248704	-0.132051	-0.217613	0.309045	-0.0389315	0.318348
CSS0034952	0.773417	0.00978458	-0.303571	0.105688	0.050081	0.0969868	0.0831982	-0.146245	0.281198	0.0243118	0.14195	0.145728
CSS0012764	-0.223916	-0.541941	-0.287226	0.736327	-0.0344198	-0.0719587	0.335871	0.266491	-0.20992	0.2561	0.209908	-0.0316371
CSS0019592	0.41574	0.34974	-0.124067	-0.128995	-0.0713623	0.0317993	-0.251161	-0.0714826	0.580543	-0.0263335	-0.0850474	-0.187587
CSS0020936	-0.117074	-0.394829	-0.381406	0.614115	-0.0473302	0.475627	0.363286	-0.00984141	-0.164581	0.153568	0.104106	-0.019442
CSS0005315	-0.133901	0.156093	-0.0158228	-0.241135	-0.0807761	-0.137075	-0.140768	0.0549505	0.297781	0.231449	-0.0905284	0.0393227
CSS0041581	0.18191	0.272831	0.87757	0.0225516	-0.129751	-0.28487	-0.53032	-0.317115	-0.447485	-0.388974	-0.379692	0.27628
CSS0005118	0.55551	-0.000476578	0.226777	-0.202475	-0.040036	0.399277	0.0470197	-0.0673071	-0.168394	-0.186793	-0.244843	-0.194418
CSS0045029	-0.113031	-0.673506	-0.184049	0.494754	-0.104415	0.0251567	0.506172	0.0452946	-0.472667	0.243956	0.116509	0.370749
CSS0034883	0.332869	0.396918	0.169497	0.315963	-0.192992	-0.20471	-0.522947	-0.337711	0.236429	-0.155083	0.10488	0.189729
CSS0007424	0.0084963	-0.230441	-0.16699	-0.118215	0.0359174	0.2829	0.568711	0.0953963	-0.123165	-0.165618	-0.0588288	-0.0777789
MSTRG.64973	-0.28929	-0.629438	-0.362359	-0.107747	0.648441	0.105327	0.636103	0.370716	-0.181704	-0.127492	0.120402	0.0045143
CSS0047635	0.437179	0.0213293	-0.128132	-0.0107899	-0.0678866	0.00669734	0.18339	-0.0451053	-0.156228	0.124964	0.0799596	-0.23486
CSS0033730	-0.0963197	-0.0375286	0.162279	-0.430659	0.253471	0.378198	0.205391	0.212515	-0.0767852	-0.497954	0.061991	0.156385
CSS0006454	0.203194	0.39702	-0.32469	0.0605625	-0.114127	0.0777167	0.123876	0.0119914	0.167684	-0.0886706	-0.168982	-0.216618
CSS0029892	-0.326207	-0.509635	-0.410475	-0.124728	0.241256	-0.0429407	0.682019	0.606424	-0.142448	0.132655	-0.0205023	-0.228517
CSS0007044	-0.0261058	-0.0887098	-0.0299747	0.93088	-0.228818	-0.230879	-0.130219	-0.143712	-0.194288	0.176862	-0.126455	-0.020058
CSS0005020	-0.0735457	0.56589	0.734891	-0.205797	-0.407915	-0.147516	-0.405273	-0.218076	-0.398894	-0.393294	-0.343768	-0.2059
CSS0037781	0.267515	-0.305739	-0.335335	-0.0205145	0.0534425	0.54927	0.657328	0.172721	-0.0651671	-0.18396	0.0877443	-0.00139947
CSS0032281	0.278765	-0.0511307	0.062575	0.173196	0.418527	-0.102608	-0.148415	-0.181756	-0.039966	-0.296551	0.395508	0.0919129
CSS0011648	0.0790284	0.443814	0.289701	0.692558	-0.211077	-0.261565	-0.481522	-0.310981	-0.186303	-0.281874	-0.351834	0.134403
CSS0015808	-0.0107384	-0.42625	0.381721	0.191035	-0.26688	0.0449636	0.269583	0.118131	-0.678369	-0.0865271	0.0789174	-0.136997
MSTRG.43726	-0.0186559	-0.401989	0.337753	-0.0720691	-0.176786	0.0253906	0.282678	-0.0191285	-0.610076	0.149469	-0.142825	0.0742212
CSS0035457	-0.359144	-0.537219	-0.435495	0.0692695	0.174592	0.676757	0.569145	0.422581	-0.0484364	0.0943107	0.0978717	-0.189598
CSS0041127	-0.257189	-0.0783256	-0.110329	-0.297409	-0.0107154	0.162516	-0.000707475	0.406876	0.12428	0.370969	0.0774994	-0.10158
CSS0022271	0.183567	-0.265385	-0.112035	0.370593	-0.123492	0.142008	0.343629	0.295658	-0.561771	0.0541324	-0.0588408	0.0440833
CSS0037167	0.305567	0.19004	0.331271	-0.127871	-0.0859317	0.0697826	-0.244706	-0.0523324	-0.0987525	-0.23657	0.080556	0.53626
CSS0024462	0.295205	0.289969	0.102472	-0.0746583	0.285475	0.0513595	-0.323346	-0.256139	0.142294	-0.336402	0.300164	0.155851
CSS0030285	0.0659551	-0.362389	-0.413904	-0.0816219	-0.0766099	0.213256	0.391883	0.00486731	0.275003	0.392062	0.740727	-0.102286
CSS0005997	-0.241106	-0.377348	-0.417768	0.0986297	-0.11438	0.197704	0.630062	0.340022	-0.0169584	0.170774	0.259068	-0.244429
CSS0038443	0.304104	0.454059	0.0466056	-0.149702	0.218212	-0.126278	-0.343989	-0.212612	0.227303	-0.227977	0.11875	0.406378
CSS0013670	-0.0502982	0.522296	-0.13586	-0.273622	-0.111593	-0.027151	-0.000974616	0.0452459	0.321711	-0.18727	-0.199293	-0.229671
CSS0043911	-0.282094	0.0114194	-0.323435	-0.281279	-0.149709	0.546613	0.166015	0.059677	0.299961	0.196259	0.423448	-0.277761
CSS0034111	-0.272157	-0.653709	-0.308965	0.26082	0.252479	0.171536	0.553826	0.169031	-0.479602	0.12522	-0.0114984	0.197609
CSS0023714	-0.111803	0.000520031	-0.0461864	-0.0184213	-0.136562	0.0223412	-0.0678946	-0.119763	0.204514	0.142453	0.834209	-0.165762
CSS0002260	-0.162183	-0.0975724	-0.39637	-0.442143	-0.0525713	0.364413	0.542925	0.450855	0.177194	-0.0684532	0.24687	-0.176681
CSS0035628	0.169191	0.403396	0.350797	-0.204287	0.398288	-0.161709	-0.542196	0.0211763	-0.0186368	-0.42045	0.00272401	0.492676
CSS0019367	-0.135161	-0.196525	0.194113	0.550922	0.123341	-0.083809	-0.172886	-0.251082	-0.339359	-0.105725	-0.127667	0.476164
CSS0035168	-0.381533	-0.698778	-0.451843	-0.0936277	-0.254355	0.120257	0.806956	0.165485	-0.159521	0.513319	0.396122	-0.177521
CSS0033577	0.545186	-0.0527912	0.166492	0.344483	0.231819	0.0297531	-0.0607939	-0.0547306	-0.505221	-0.33813	-0.310603	0.588072
CSS0030672	-0.247793	-0.339849	-0.332401	0.286177	-0.140295	-0.166281	0.249057	0.0531983	-0.124527	0.712144	-0.157077	-0.147324
CSS0032741	0.0770392	0.265379	-0.255288	0.0496593	-0.0951347	0.0893502	-0.0918279	0.0070253	0.397159	0.105379	0.101149	0.0932942
CSS0044649	0.147156	0.197421	0.504654	0.315888	-0.119307	-0.041835	-0.252604	-0.186272	-0.47157	-0.409281	-0.34682	-0.0162547
CSS0014561	-0.317816	-0.723037	-0.487546	0.17358	-0.189048	0.265721	0.832401	0.318154	-0.234376	0.314518	0.198577	-0.136433
CSS0036260	-0.150522	-0.510254	-0.412842	-0.194947	0.38658	0.219199	0.590131	0.458188	-0.0422476	0.110522	0.195542	0.056539
CSS0022909	-0.201652	-0.383412	-0.233497	-0.0865603	0.523205	-0.118082	0.1864	0.027055	0.0635428	0.149177	0.614353	-0.154359
CSS0000680	0.277607	-0.247184	-0.188258	0.0948512	-0.277845	-0.0913513	0.362001	-0.123154	-0.144495	0.463182	0.0137143	-0.0561267
CSS0044456	0.0278359	-0.42123	-0.133594	-0.122618	0.32378	0.177392	0.564369	0.600168	-0.351089	-0.198893	0.0175948	-0.128882
MSTRG.69114	0.0239195	-0.535486	-0.401543	0.470143	0.0512507	0.0701661	0.570222	0.537885	-0.337748	0.185144	0.154908	-0.102173
CSS0009294	-0.223024	-0.512115	-0.322026	-0.0666386	-0.125882	0.791586	0.660109	0.0757567	-0.174266	0.117405	0.188603	-0.0882447
CSS0000229	-0.216759	-0.598495	-0.43434	0.0467548	-0.135557	-0.0289762	0.469734	0.56547	-0.0203522	0.716823	0.269879	-0.220387
CSS0033605	-0.0818245	-0.550705	-0.0308506	0.551808	-0.104506	-0.0155547	0.377225	0.132897	-0.557035	0.0783123	0.0584983	0.0989287
CSS0032844	0.529355	-0.0638687	0.362822	0.0511007	0.113299	0.059042	-0.10777	-0.261026	-0.486718	-0.137556	-0.299518	0.541513
CSS0020899	-0.116844	-0.720774	-0.294641	0.246907	0.0796149	0.312303	0.711192	0.175587	-0.539812	0.214396	0.163784	0.0904905
CSS0049649	-0.249037	-0.255245	-0.113142	-0.17844	0.0792975	0.0200218	0.0744664	0.326326	-0.00688775	0.457277	0.205224	-0.03747
CSS0001738	0.468097	0.497796	0.560694	0.259135	-0.0241449	-0.286576	-0.47716	-0.347239	-0.467341	-0.474891	-0.461928	0.43849
CSS0005110	-0.115723	-0.359106	-0.0536676	-0.252318	0.0185107	0.21643	0.200048	0.330575	-0.118453	0.216878	0.724398	-0.0763218
CSS0012718	-0.0707672	-0.319701	-0.188682	0.0718992	-0.184286	-0.0257882	0.160767	0.00680533	-0.115584	0.663526	0.152199	0.0381553
CSS0017124	-0.071089	-0.28329	-0.155731	0.827085	0.0811638	-0.0353376	0.138895	-0.144696	-0.18364	-0.11296	0.0849547	0.159415
CSS0003604	0.0725488	-0.469413	-0.227396	0.243358	0.167614	-0.193328	0.522817	0.365759	-0.327578	-0.177892	0.236573	0.0288979
CSS0048936	0.304918	0.137006	0.0391197	0.397996	-0.129292	-0.116602	-0.31316	-0.226132	0.170968	0.184749	-0.242151	0.405089
CSS0013763	0.0376207	0.335099	-0.178665	-0.258102	-0.184513	-0.05776	-0.0473221	-0.00488444	0.425394	0.0246323	-0.00763136	-0.311897
CSS0035421	-0.0739447	-0.434444	-0.458743	0.0765604	-0.0922646	-0.0479317	0.415584	0.351931	0.226742	0.487172	0.439692	-0.177585
CSS0033755	-0.0936232	-0.251823	-0.0305964	-0.389337	0.0675531	0.0781877	0.526321	0.024277	-0.346962	-0.0703284	-0.0574837	-0.137496
CSS0009425	-0.0827824	-0.150739	-0.0709144	0.0924776	-0.275704	-0.0651887	0.311422	0.184731	-0.106572	0.167891	-0.12109	-0.255814
CSS0039548	-0.0307042	-0.457843	-0.237875	0.669753	-0.146446	-0.057139	0.347826	-0.0177758	-0.289992	0.195355	0.518884	-0.0540179
CSS0026047	-0.280462	-0.401288	-0.263746	0.0437889	-0.0106001	0.00507203	0.204637	0.247471	-0.0645557	0.484329	-0.079932	0.0424849
CSS0044569	0.0573963	0.251148	-0.107412	-0.352952	-0.169186	0.0369033	0.167974	-0.0832392	0.159965	0.0317464	-0.106985	-0.131608
CSS0027126	-0.287513	0.0748558	0.34737	0.322183	-0.461315	-0.327277	-0.267344	-0.350418	-0.304819	0.1986	0.270121	-0.161129
MSTRG.96765	-0.101127	-0.412762	-0.176988	-0.129332	0.0155388	0.021235	0.315767	0.167951	-0.202757	0.346811	0.490845	-0.276285
CSS0024343	-0.0625236	0.0428573	-0.189438	0.0895415	0.116021	0.0294745	-0.00603127	0.111388	0.268069	-0.142536	-0.0902612	-0.0707535
CSS0028996	-0.157484	-0.55467	-0.318424	-0.0207125	0.108062	0.308952	0.442826	0.275572	-0.173867	0.497853	0.196205	0.031885
CSS0018962	0.387604	-0.0509535	-0.198938	0.181141	-0.181293	0.0553408	0.0302569	-0.0288956	-0.0857236	0.524044	0.184287	0.160877
CSS0028810	-0.0683544	0.444745	0.837013	-0.33997	-0.126809	-0.32483	-0.447838	-0.180633	-0.460212	-0.430252	-0.373911	0.0393824
CSS0021005	-0.0680107	-0.594414	-0.333303	0.388059	0.045639	0.311114	0.584906	0.173739	-0.190301	0.0921231	0.267011	0.137777
CSS0007914	-0.168238	-0.603464	-0.296359	0.194635	-0.109771	0.345314	0.645285	0.188283	-0.410801	0.334035	0.00117665	0.338267
CSS0014563	-0.265249	-0.281841	-0.232668	-0.149419	-0.0676382	0.0069296	0.590089	0.305259	-0.274424	-0.0545813	0.0691338	-0.113892
CSS0005791	0.0751281	-0.0431178	0.173358	-0.175717	0.610448	0.0121842	-0.127312	-0.0258996	-0.208725	-0.317042	-0.0336471	0.357073
CSS0029232	0.276844	0.23392	0.233998	0.0298682	-0.374783	-0.115681	-0.131126	-0.259868	-0.409088	0.245553	-0.238289	-0.163504
CSS0011134	-0.113769	-0.382304	-0.40855	0.54138	0.0873263	-0.0129564	0.362416	0.525928	-0.0501073	0.0534054	-0.0276691	-0.157993
CSS0031724	0.0920687	-0.491569	-0.100021	0.143495	0.414553	0.223303	0.378741	0.0981922	-0.433967	-0.0764351	-0.078573	0.558409
CSS0006601	-0.256235	-0.282843	-0.458944	0.128746	0.11582	0.363627	0.617017	0.251975	-0.176589	-0.0307114	0.179777	-0.257462
MSTRG.79943	0.360097	-0.213763	-0.212961	-0.00819511	-0.198108	-0.0247713	0.122871	0.227525	0.122442	0.441084	0.0159226	-0.16736
CSS0048736	0.121778	-0.274812	0.151837	-0.0636887	-0.0920448	0.449872	0.411536	0.0313864	-0.531434	-0.220891	0.195354	-0.0813034
CSS0024177	0.116729	-0.667072	-0.0215252	0.261035	0.331732	0.0723229	0.418818	0.10704	-0.646571	0.103609	0.0275956	0.117555
CSS0040488	-0.362513	-0.574111	-0.324013	0.0575954	-0.0195063	-0.159885	0.473389	0.44751	-0.223641	0.584821	-0.0333342	0.0929938
CSS0014161	0.55177	0.439827	0.506308	0.116468	-0.015572	-0.189012	-0.485151	-0.36254	-0.405354	-0.281882	-0.337393	0.50012
CSS0031675	-0.181061	-0.01306	0.00188595	0.0650633	0.155349	-0.0818256	0.114305	-0.0306753	-0.108172	-0.148459	-0.188443	0.0491326
CSS0021641	-0.0399101	-0.59956	-0.18457	0.32401	-0.0354781	0.467345	0.65491	0.198956	-0.608647	0.0608783	0.00567614	0.039082
CSS0003568	-0.0950693	-0.42854	0.188695	0.290909	-0.321349	0.0568443	0.299206	0.107919	-0.624014	0.0283107	-0.142977	0.0231353
CSS0012181	-0.140221	-0.591229	-0.388009	0.195943	-0.0509905	-0.0319399	0.653807	0.243013	-0.151629	0.278635	0.58326	-0.246463
CSS0032679	-0.183992	-0.323376	-0.199264	0.459878	-0.281449	-0.118702	0.182932	-0.14988	-0.230132	0.675509	0.104423	-0.0653092
CSS0013376	-0.0711043	-0.223184	-0.109951	0.0727101	0.703371	-0.236161	0.0123979	0.264654	-0.11159	-0.0708063	-0.161412	0.0252359
CSS0031592	0.00468545	-0.131368	-0.276806	0.755622	-0.125954	-0.176394	-0.0336723	-0.0236049	0.0966112	0.246814	0.383605	-0.0899299
CSS0009082	-0.0188945	-0.217054	-0.106274	0.424737	-0.464019	-0.053066	0.32431	0.0555059	-0.358746	0.260451	-0.158771	-0.182569
CSS0033933	0.0562359	-0.726962	-0.358392	0.448419	-0.0074157	0.166229	0.727568	0.33202	-0.476839	0.224981	0.190411	0.0820856
CSS0043381	0.677403	-0.0449877	0.0278955	0.198107	-0.119338	-0.147134	-0.0915873	-0.182834	-0.103591	0.272426	0.0506679	0.148031
CSS0004563	-0.197332	-0.383599	-0.258425	-0.0916755	0.0895643	0.321946	0.677629	0.137773	-0.214502	-0.0364898	0.0636303	0.164662
CSS0012166	-0.072427	-0.312451	-0.314143	0.310932	-0.347481	0.0121087	0.150132	-0.100254	0.0430469	0.863401	0.132637	-0.168382
CSS0022487	-0.355099	-0.641279	-0.493603	-0.0325287	-0.177467	0.158493	0.894561	0.254732	-0.159568	0.411869	0.240933	-0.147957
CSS0001662	-0.165387	-0.35635	-0.236673	-0.0227493	0.189342	-0.0144164	0.295003	0.864508	-0.0254743	0.0495	0.184693	0.180706
CSS0048021	-0.0161134	-0.0152043	0.317538	-0.300038	-0.190558	0.305783	0.258502	-0.00894494	-0.548967	-0.401107	-0.162631	0.0477631
CSS0048631	-0.143948	-0.444444	-0.120945	0.601755	-0.139772	-0.244693	0.252514	0.0359247	-0.366054	0.310907	-0.0795455	0.137425
CSS0001288	0.527883	0.0064568	0.101161	-0.213943	-0.0179612	0.0244588	0.053979	0.2471	-0.315853	-0.00705826	-0.172529	-0.0680294
CSS0028463	-0.554661	-0.447601	0.225456	-0.297424	-0.0119091	-0.173595	0.20302	0.137959	-0.292508	0.296488	0.303755	-0.328066
CSS0016324	-0.088762	-0.357524	-0.281684	0.0509248	-0.137287	0.166188	0.319551	0.244215	0.184997	0.141335	0.634677	-0.124555
CSS0043969	-0.131281	-0.301675	0.0323802	0.427722	-0.302789	0.139565	0.182431	-0.20913	-0.419913	0.224313	0.0255499	0.0477975
CSS0048436	-0.0937394	-0.287942	-0.0684113	0.0504234	-0.0380367	0.0142872	0.13364	-0.0776623	0.0159474	0.168885	0.817634	-0.0896824
MSTRG.15086	0.187948	0.106251	0.22769	0.0242262	-0.411501	-0.226904	-0.116404	-0.297836	-0.43159	0.418098	-0.274218	0.0172806
CSS0048924	-0.19536	-0.716802	-0.0963376	0.199717	-0.135026	-0.0159242	0.582957	0.143799	-0.675446	0.341098	0.277898	0.155867
CSS0042071	0.0123606	-0.606539	-0.285368	-0.135368	0.31109	0.224283	0.613692	0.417499	-0.294867	0.0710249	0.218064	-0.0741376
CSS0012453	-0.298006	-0.257177	0.351905	0.382148	-0.201917	-0.300702	0.0836781	0.0747811	-0.493568	-0.187546	-0.300801	-0.207198
CSS0027992	-0.273865	-0.547377	-0.347478	0.457246	-0.267737	-0.0716424	0.237711	-0.0385382	-0.0582458	0.782107	0.454281	0.0782453
MSTRG.64568	-0.0724902	-0.525973	-0.269343	-0.126259	0.385294	0.161137	0.544064	0.363942	-0.299514	0.0304117	0.250757	-0.19978
CSS0037328	0.00114419	-0.281985	-0.0641981	0.416953	-0.00199935	0.154945	0.215407	-0.336944	-0.47107	0.132684	0.0153255	0.295299
CSS0030622	-0.102119	-0.411475	-0.143399	0.0957084	0.1297	0.331314	0.511408	0.0646778	-0.430767	0.0793524	-0.100627	-0.0401781
CSS0049338	0.0343573	0.389998	-0.111743	-0.139713	0.170855	0.0641089	-0.294642	-0.133226	0.442592	-0.109552	-0.096838	-0.0537591
CSS0025227	-0.134057	-0.621953	-0.33057	0.370197	0.181898	0.33381	0.522203	0.493597	-0.26988	0.0977835	0.202193	-0.00163185
CSS0011655	-0.0783052	-0.601908	-0.133852	0.216805	0.33499	0.105067	0.55652	0.438585	-0.428145	-0.303239	0.140155	0.0847217
MSTRG.17868	-0.081637	-0.140698	-0.194356	0.182496	-0.222065	-0.11997	0.175799	-0.0740578	0.0774801	0.0528882	0.688903	-0.196241
CSS0030853	-0.00925034	0.583979	0.248	-0.118664	0.0029525	0.0933272	-0.253111	-0.10157	-0.218411	-0.429465	-0.278169	-0.123042
CSS0013328	0.0846324	0.45477	0.204167	-0.0854566	-0.0499527	-0.14083	-0.29196	-0.22957	-0.201129	-0.163663	-0.229603	0.555926
MSTRG.38555	-0.368623	-0.571818	-0.14357	-0.0169565	0.280983	-0.232145	0.326029	0.276207	-0.188317	0.32673	0.284431	-0.209908
CSS0021905	-0.136502	-0.107783	0.48567	-0.330548	-0.156845	0.00436688	0.128743	-0.0652371	-0.341764	-0.319205	0.0653517	-0.195538
CSS0047904	-0.106821	-0.647567	-0.0592903	0.152119	0.114411	0.130439	0.641394	0.310906	-0.619601	-0.0307064	0.230032	-0.0103949
CSS0029031	-0.166133	-0.50115	-0.0518481	0.69956	0.071881	-0.0435291	0.302957	0.0868108	-0.498432	-0.0926999	0.0149183	0.133583
[truncated: 7,075 more rows]

## Sheet: Supplemental Data3
			Supplemental Data 3. Correlation between SCPL gene expression and galloylated phenolics accumulation based on Pearson analysis in Figure 2C
		SCPL1	SCPL2-1	SCPL3	SCPL4-1	SCPL4-2	SCPL5	SCPL7	SCPL8	SCPL9	ECG	EGCG	GCG	(E)C-ECG	(E)GCG-(E)GC	TetraGG	DGG	TriGG	Strictinin	DG-HHDP-G	bis-HHDP-G	HHDP-glucose	3-O-GQA
	SCPL1	1	-0.294138	0.627687	0.0624026	-0.0512965	0.619121	0.530956	0.381015	0.122379	0.0905633	0.0879781	-0.0947874	0.109634	0.0156587	0.0485917	0.0697473	0.0538458	0.228846	0.373493	-0.0662051	-0.0277121	0.008712
	SCPL2-1		1	-0.24729	0.394348	0.45559	-0.0897499	-0.485427	-0.00826738	-0.189923	0.418284	0.360674	0.407186	0.394001	0.328608	-0.0919369	-0.380897	-0.311276	-0.265756	-0.49637	-0.125964	-0.166688	0.412505
	SCPL3			1	0.358561	0.184744	0.822783	0.780732	0.373925	-0.0163234	0.463156	0.465726	0.0993581	0.435072	0.315604	0.0792464	0.511313	0.474263	0.702476	0.310554	-0.149254	-0.0653604	0.38114
	SCPL4-1				1	0.798284	0.552087	-0.00519604	0.0621098	-0.260943	0.75458	0.658408	0.685569	0.702651	0.554667	0.120038	-0.100601	-0.0573316	0.0468813	-0.410166	-0.17541	-0.178959	0.729563
	SCPL4-2					1	0.502189	-0.157089	-0.0612852	-0.0968852	0.536989	0.379591	0.955588	0.462964	0.484975	0.533778	0.00946267	0.018773	-0.00848993	-0.312198	-0.187084	-0.199646	0.565244
	SCPL5						1	0.614839	0.127899	-0.112712	0.505813	0.448653	0.429555	0.454673	0.408488	0.213339	0.270978	0.231765	0.48997	0.149507	-0.147361	-0.115324	0.442062
	SCPL7							1	0.0702487	0.00619382	0.0925833	0.154614	-0.250586	0.0244898	-0.136202	0.0342506	0.503143	0.415583	0.636428	0.385726	-0.0466946	0.0396338	0.0398612
	SCPL8								1	-0.125515	-0.0466991	-0.0719728	-0.0553365	-0.00815753	-0.0857382	-0.0125281	0.0423169	-0.0116987	-0.0357959	0.187461	-0.0998919	-0.109862	-0.106896
	SCPL9									1	-0.0816916	-0.0554846	-0.0707906	-0.0877062	0.015546	0.226761	-0.0258801	0.0293555	0.154251	0.437734	0.228099	0.344786	-0.107968
	ECG										1	0.982105	0.356133	0.981669	0.663758	-0.136403	-0.00841901	0.146893	0.325771	-0.342378	-0.19787	-0.180478	0.969299
	EGCG											1	0.190761	0.967775	0.6287	-0.264492	-0.00570981	0.154218	0.357293	-0.3229	-0.182241	-0.160094	0.943369
	GCG												1	0.294644	0.539532	0.532263	0.00506732	-0.0353774	-0.0668012	-0.251325	-0.144247	-0.165102	0.369557
	(E)C-ECG													1	0.679713	-0.197804	-0.0271083	0.153642	0.330703	-0.328808	-0.19264	-0.173417	0.945195
	(E)GCG-(E)GC														1	-0.202912	-0.0173952	0.0153366	0.216777	-0.252625	-0.145882	-0.146295	0.577824
	TetraGG															1	0.486832	0.464904	0.0979652	0.261729	0.0121946	0.0524757	0.0082406
	DGG																1	0.9542	0.591125	0.312303	-0.131212	-0.0919722	0.100715
	TriGG																	1	0.651192	0.302951	-0.0734221	-0.0167605	0.272797
	Strictinin																		1	0.580677	0.283859	0.420683	0.280902
	DG-HHDP-G																			1	0.667143	0.727056	-0.379707
	bis-HHDP-G																				1	0.862508	-0.229734
	HHDP-glucose																					1	-0.216781
	3-O-GQA																						1
	Note: Compound abbreviations are consistent with those used in Table S1. The data presented illustrate the correlation between gene expression and compound accumulation in C. atrothea, C. ptilophylla, and C. sinensis.

## Sheet: Supplemental Data4
Supplemental Data 4 Basic information about CpSCPLs in Camellia ptilophylla
	CpSCPL1	CpSCPL2-1	CpSCPL2-2	CpSCPL3	CpSCPL4-1	CpSCPL4-2	CpSCPL5-1	CpSCPL5-2	CpSCPL6	CpSCPL8
ORF length/bp	1455	1459	1459	1416	1443	1443	1443	1443	1522	1393
The number of amino acids	485	485	485	472	480	480	480	480	506	463
Molecular weight (MW) / kDa	55.17	54.59	54.53	53.44	54.62	54.57	54.56	54.57	57.63	52.11
Isoelectric point(pI)	5.12	5.54	5.55	5.1	5.92	5.33	5.29	5.36	5.26	4.96

## Sheet: Supplemental Data5
		Supplemental Data 5. Protein sequences in the phylogenetic tree of Figure S3.
Plant species	Protein name	Acession Number in TPIA or NCBI	sequence
Camellia oleifera	CoSCPL1	—	MAEKQYNQTMKYVIKLTEKNNWVSLQLLLFLLVLFFSPHVVSSGQIVKTLPGFDGELPFTLETGYITVEESQLFYYFIESEGNPKVDPLLLWYSGGPGCSTFNGLIYEIGPLAFNITEYEGGTPTLEYYPYSWTQTSSILFLDAPVGTGFSYATNLSAYPTSDTKSAAQTYAFLVKWLIDHPKYLKNQLFIGADSYSGISAPIVVQHILEGNAVGDRPRLNLKGYILGCPRTDAIINENSKISYSHRMGLISDELYEETKITCNANYYDVDPNQAECFENLQKIAKLIHDINKNDILEPKCTWASPDQNGETDRRSLEQQSGNFILSPPKIPEMWCHNFNYALSYIWANDESVQQALYVTEGTVKDWKRCNKSLDYTMNVETVIDVHKNLSSYGLQVLV…
	CoSCPL2	—	MVQVEAIAASQKQLLQKPTCAWIRWVQNHLLLLLVLLAQPVLGGQIVKYLPGFDGELPFKLETGYISVDDSELFYYFIESEGNPQEDPLFLWLTGGPGCTSFSGLLYEVGPMEYDIDNYTGGLPKLKYYPYARTKTASMIFLDAPVGTGFSYARTPGGWPTSDTKSAEQSYQFLRKWLVEHPQFLSVQLFVGGDSYAGLTVPLITKKTIDGNKAKAEPYMNIKGYLVGCPGTDSVIDGNSRVDFAHRMALISDEIYENAKRSCNENYINVDPANTACITAMGAIQKCLKDLSDKDILKPKCDLSSQDHPEGPDRRFLKEGSSEFLLSPSTFPKPWCTTLKLTHNSIWANDDGVQEALHVRKGTVPRWERCNNSLSYTQDVSSVIAVHKELSRSSLEVLV…
	CoSCPL3	—	METSKQTIHIPLCFRILLLLLLSHIAASSTIVTSLPGFNGTLPFSLETGYVGVGDMDDVQLFYYFVESQRNPAQDPLMLWLTGGPGCSCLSAFFYESGPVYFEFEGYKGGLPTLRLNEYTWTQRANILYVDAPVGTGFSYSESQEGYYVDDYKSAKQIYEFLRKWLKSHPEFLENNLYIGGDSYSGIIVPMLVQEIIDGNELGRQPNMNLQGYILGNPVTDSYVDDNSRIPFAHRLTLISEDLYRAAKASCNGDYVNIDNEDCELNMEAIDELILDINLVHVLEPYCGDASPRPHERKWHQRSLKEHSKDPLRLQPIGPAYFCRDYLYVLSEIWANNETVQEALNVRSGTAGVWQRCNGSLAYTKDVTSTIAYHQNLTAASLRALIYSGDHDMSVPHIG…
	CoSCPL4	—	MFPTKSYSSSFSANCVRYGLYIHYFLLLLLLSAQAVLGGHIVKYLPGYDGELPFKLETGYIRVNESELFYYFIESQGNPQEDPIFLWLTGGPGCSSFCGLVYEIGPMEFVIQNYTGGLPKLRYYPYAWTKTASIIFLDAPVGTGFSYSRTADGWPTSDSKSAEQSYQFLRKWFDEHPQYLAVQLFVGGDSYSGITVPLVTKKIVDGNKDGVKPFMNLKGYLLGSPRTDSVIDENSKVVFAHRMALISDEIYENAKKGCNETYVNVDPANTACIVALGNIKTCIKDLFPNDILEPKCVFATPDPGEEPAARRSIEEGPSDFLLSPPMIPNLWCRNFNYALSYIWSNDDTVQEALHVRKGSILDWKRCNKSLSYTKDILTVVPVHEELKELGLEVLVETGD…
	CoSCPL5	—	MAPQAKVEHQQRLIKMSLCIFLVLALSSVAASQSLVKYLPGFDGELPFNLETGYIGIGDTDDVQLFYYFIESERDPVTDPLVLWLTGGPGCSGFSALVYEIGPLLFDVESWTGQLPSLRVNKYSWTKVANIIFIDQPVGTGFSYARTSAGYNTSDTKSVAQVYSFLRKWLVYHPQFQTNPLYIGGDSYSGITVPLLVQTILDGLDEGLEPLMGLQGYLLGNPVTDSYIDDNSRIPYVHRVNLISDELYEDAKLYCHGDYVNVQFNNSLCVTALLAIKHCLLQINLVQILEPQCAFSSPRRMEIEWDLRVREAETIEYLDSLNKLPKLTCRSFSYMLSHKWANDKAVQKALNVREGTMNYTSWMRCAKTLPFYTEDVSSTIDYHKNFTKTGLRALVYSGD…
	CoSCPL6	—	MIKNYDGSTSIVSHTTSDYNNLRNSKQSIKIFHQQNYINMSPMLLMLRLILVIVLSYIGLSQSIIIETLPGFPGYLPFKLETGYVGVGESDEVQLFYYFIESERSPKDDPLMLWLTGGPGCSALSGLLFEIGPFTFDYPNSSGNKPTLEVNPYSWTKVANIIFLDSPVGTGFSYANTYQAYNTNDTLGAAQAYSFLRKWLMDHPKFLINPLYIGGDSYSGLIVPIIVQEIYDGNEVTHDPPMNIQGYLLGNPFTDENYLNSRVVFAHRMALLSDDLYESTKANCHGNYVDVDPNNTLCLIDLQMVEECIENLDTAQILEPNCDEMSPKPNLLKWNRNALKEDPKDLLLSLPPIPGPWCRNYNYLYAYIWANDRTVQEALHIRQGTKKEWLRCNKSLDYT…
	CoSCPL8	—	MAHLLLIFMLSLLIIACSSKLVLGHSVVESLPGFEGPLPFELETGYVGVDESEDVQLFYYFVKSESNPKEDPLVLWLTGGPGCSAFSGFAYEIGPLNFDANQKEGSLPTLVLNPNSWTKVASIIFVDLPVGTGFSYGMTSIASQSTDLQSCDQAYEFLKKWLIDHPDFLSNPVYVGGDSYTGITVPIIVQLISNGNEAGIKPLINLKGYLLGNPSTTPNDGNYAIPFAHGMGLISDELYESLQRSCQGEYLNIDPNNTWCLQDHQAYSQCIDGVETSQILEPSCGFASPKPHELFSERRYVDEKNIELVVRQPSPCDSSRINVYRLSYFWNNNDRVQEALHIRKGSITEWIRCNKLSYTRTIGDSFPYHVNVSTKGYRSLIYSGDHDMIIPFLGTQAWI…
Camellia ptilophylla	CpSCPL1	—	MAEKQYNQTMKYVIKLTEKNNWVSLQLLLFLLVLFFSPHVVSSGQIVKTLPGFDGELPFTLETGYITVEESQLFYYFIESEGNPKVDPLLLWYSGGPGCSTFNGLIYEIGPLAFNITEYEGGTPTLEYYPYSWTQTSSILFLDAPVGTGFSYATNLSAYPTSDTKSAAQTYAFLVKWLIDHPKYLKNQLFIGADSYSGISAPIVVQHILEGNAVGDRPRLNLKGYILGCPRTDAIINENSKISYSHRMGLISDELYEETKITCNANYYDVDPNQAECFENLQKIAKLIHDINKNDILEPKCTWASPDQNGETDRRSLEQQSGNFILSPPKIPEMWCHNFNYALSYIWANDESVQQALYVTEGTVKDWKRCNKSLDYTMNVETVIDVHKNLSSYGLQVLV…
	CpSCPL2-1	—	MVQVEAIAASQKQLLQKPTCAWIRWVQNHLLLLLVLLAQPVLGGQIVKYLPGFDGELPFKLETGYISVDDSELFYYFIESEGNPQEDPLFLWLTGGPGCTSFSGLLYEVGPMEYDIDNYTGGLPKLKYYPYARTKTASMIFLDAPVGTGFSYARTPGGWPTSDTKSAEQSYQFLRKWLVEHPQFLSVQLFVGGDSYAGLTVPLITKKIIDGNKEKAEPYMNIKGYLVGCPGTDSVIDGNSRVDFAHRMALISDEIYENAKRSCNENYINVDPANTACITAMGAIQKCLKDLSDKDILKPKCDLSSQDHPEGPDRRFLKEGSSEFLLSPSTFPKPWCTTLKLTHNSIWANDDGVQEALHVRKGTVPRWERCNNSLSYTQDVSSVIAVHKELSRSSLEVLV…
	CpSCPL2-2	—	MVQVEAIAASQKQLLQKPTCAWIRLVQNHLLLLLVLLAQPVLGGQIVKYLPGFDGELPFKLETGYISVDDSELFYYFIESEGNPQEDPLFLWLTGGPGCTSFSGLLYEVGPMEYDIDNYTGGLPKLKYYPYARTKTASMIFLDAPVGTGFSYARTPGGWPTSDTKSAEQSYQFLRKWLVEHPQFLSVQVFVGGDSYAGLAVPLITKKIIDGNKEKAEPYMNIKGYLVGCPGTDSVIDGNSRVDFAHRMALISDEIYENAKRTCNENYINVDPANTACITAMGAIQKCLKDLSDKDILKPKCDLSSQDHPEGPDRRFLKEGSSEFLLSPSTFPKSWCTTLKLTHNSIWANDDGVQEALHVRKGTVPRWERCNNSLSYTKDVSSVIAVHKELSRSSLEVLV…
	CpSCPL3	—	METSKQTINIPLCFRILLLLLLSHIAASSTIVTSLPGFNGTLPFSLETGYVGVGDMDDVQLFYYFVESQRNPAQDPLMLWLTGGPGCSCLSAFFYENGPVYFEFEGYKGGLPTLRLNEYTWTQRANILYVDAPVGTGFSYSESQEGYYVDDYKSAKQIYEFLRKWLKSHPEFLENNLYIGGDSYSGIILPMVVQEIIDGNELGRQPNMNLKGYILGNPVTDSYVDVNSRIPFAHRLTLISEDLYRAAKASCNGDYVNIDNEDCELNMEAIDELILDINLVQVLEPYCGDASPRPHEGKWRQRSLKEHPKDPLRLQPIGPAYFCRDYLYVLSEIWANNKTVQEALNVRSGTVGVWQRCNGSLAYTKDVTSTIAYHQNLTAASLRALIYSGDHDMSVPHIG…
	CpSCPL4-1	—	MFPTKSYSSSFSANCVRYGLYIHYFLLLLLLSAQSVLGGHIVKYLPGYNGELPFKLETGYIRVNESELFYYFIESQGNPQEDPIFLWLTGGPGCSSFCGLVYEIGPMEFVIENYTGGLPKLRYYPYAWTKTASIIFVDAPVGTGFSYSRTADGWPTSDSKSAEQSYQFLRKWFDEHPQYLAVQLFVGGDSYSGITVPLVTKKIVDGNKDGVKPFMNLKGYLLGSPRTDSVIDENSKVVFAHRMALISDEIYENAKKGCNETYVNIDPANTACIVALGNIKTCIKDLFRNDILEPKCVFATPDPREEPAARRSIEEGPSDFLLSPPMIPNLWCRNFNYALSYIWSNNDTVQEALHVRKGSILDWKRCNKSLSYTKDILTVVPVHEELKELGLEVLVETGD…
	CpSCPL4-2	—	MFPPKSYSSSFSANCDRYGLYIHYFLLLLLLSAQAVLGGHIVKYLPGYDGELPFKLETGYIRVNESELFYYFIESQGNPQEDPILLWLPGGPGCASFYEIVYGIGPLEFVIQNYTGGLPKLRYYPYAWTKTASIIFLDAPVGTGYSYSRTADGWPTSDSKSAEQSYQFLREWFDEHPQYLAVQLFVGGNSYSGITVPLVTKKIVDGNKDGVKPFMNLKGYLLGSPRTDSVIDENSKVVFAHRMALISDEIYENAKKGCNDTYVSIDPANTACIVALGNIKTCIKDLYRNDILEPKCVFATPDPGEEPAARRSLEEGPSDFLLSPPMIPNLWCRNFNYVLAYIWSNDDTVQEALHVRKGFVLNWERCNKSLSYTKDILTVVPVHEELKELGLEVLVETGD…
	CpSCPL5-1	—	MAPQAKVEHQQRLIKMSLCIFLVLALSSVAASQSLVKYLPGFDGELPFNLETGYIGIGDTDDVQLFYYFIESERDPVTDPLVLWLTGGPGCSGFSALVYEIGPLLFDVESWTGQLPSLRVNKYSWTKVANIIFIDQPVGTGFSYARTSAGYNTSDTKSVAQVYSFLRKWLVYHPQFQTNPLYIGGDTYSGITVPLLVQTILDGLDEGLEPLMGLQGYLLGNPVTDSYIDDNSRIPYVHRVNLISDELYEDAKLYCHGDYVNVQFNNSLCVTALLAIKHCLLQINLVQILEPQCAFSSPRRMEIEWDLRVREAETIEYLDSLNKLPKLTCRSFSYMLSDKWANDKAVQKALNVREGTMNYTSWMRCAKTLPFYTEDVSSTIDYHKNFTKTGLRALVYSGD…
	CpSCPL5-2	—	MAPQAKVEHQQRLIKMSLCIFLVLALSSVAASQSLVKYLPGFDGELPFNLETGYIGIGDTDDVQLFYYFIESERDPVTDPLVLWLTGGPGCSGFSALVYEIGPLLFDVESWTGQLPSLRVNKYSWTKVANIIFIDQPVGTGFSYARTSAGYNTSDTKSVAQVYSFLRKWLVYHPQFQTNPLYIGGDSYSGITVPLLVQTILDGLDEGLEPLMGLQGYLLGNPVTDSYIDDNSRIPYVHRVNLISDELYEDAKLYCHGDYVNVQFNNSLCVTALLAIKHCLLQINLVQILEPQCAFSSPRRMEIEWDLRVREAETIEYLDSLNKLPKLTCRSFSYMLSHKWANDKAVQKALNVREGTMNYTSWMRCAKTLPFYTEDVSSTIDYHKNFTKTGLRALVYSGD…
	CpSCPL6	—	MIKNYDGSTSIVSHTTSDYNNLRNSKQSIKIFHQQNYINMSPMLLMLRLILVIVLSYIGLSQSIIIETLPGFPGYLPFKLETGYVGVGESDEVQLFYYFIESERSPKDDPLMLWLTGGPGCSALSGLLFEIGPFTFDYPNSSGNKPTLEVNPYSWTKVANIIFLDSPVGTGFSYANTYQAYNTNDTLGAAQAYSFLRKWLMDHPKFLINPLYIGGDSYSGLIVPIIVQEIYDGNEVTHDPPMNIQGYLLGNPFTDENYLNSRVVFAHRMALLSDDLYESTKANCHGNYVDVDPNNTLCLIDLQMVEECIENLDTAQILEPNCDEMSPKPNLLKWNRNALKEDPKDLLLSLPPIPGPWCRNYNYLYAYIWANDRTVQEALHIRQGTKKEWLRCNKSLDYT…
	CpSCPL8	—	MAHLLLIFMLSLLIIACSSKLVLGHSVVESLPGFEGPLPFELETGYVGVDESEDVQLFYYFVKSESNPKEDPLVLWLTGGPGCSAFSGFAYEIGPLNFDANQKEGSLPTLVLNPNSWTKVASIIFVDLPVGTGFSYGMTSIASQSTDLQSCDQAYEFLRKWLIDHPNFLSNPVYVGGDSYTGITVPIIVQLISNGNEAGITPLINLKGYLLGNPSTTPNDGNYAIPFAHGMGLISDELYESLQRSCQGEYLNIDPNNTWCLQDHQAYSQCIDGVETSQILEPSCGFASPKPQELFSERRYVDEKNIELVVRQPSPCDSSRINVYRLSYFWNNNDRVQEALHIRKGSITEWIRCNKLSYTRTIWDSFQYHVNVSTKGYRSLIYSGDHDMIIPFLGTQAWI…
Camellia sinensis	CsSCPL1	CSS0038512	MAEKQYNQTMKYVIKFTEKNNWVSLQLLIFLLVLFFFPHVVSPGQIVKTLPGFDGELPFTLETGYITVEESQLFYYFIESEGNPKEDPLLLWYSGGPGCSAFNGLIYEIGPLAFNITEYEGGTPTLEYYPYSWTQTSSILFLDAPVGTGFSYATNLSAYSTSDKKSAAQTYAFLVKWLIDHPKYLKNQLFIGADSYSGITAPIVVQHILEGNAVGERPRLNLKGYILGCPRTDAIINENSKISYSHRMGLISDELYEETKITCNANYYDVDPNQAECFESLQKIANLIHDINKNDILEPKCTWASPDQNGETDRRSLEQQSGNFILSPPKIPEMWCRNFNFALSYIWANDESVQQALYVTEGTVKDWKRCNKNLDYTLNVETVLDVHKNLSSYGLQVLV…
	CsSCPL2-1	CSS0035437	MVQVEAIAASQKQLLQKPTCAWIRWVQNHLLLLLVLLAQPVLGGQIVKYLPGFDGELPFKLETGYISVDDSELFYYFIESEGNPQEDPLFLWLTGGPGCTSFSGLLYEVGPMEYDIDNYTGGLPKLKYYPYARTKTASMIFLDAPVGTGFSYARTPGGWPTSDTKSAEQSYQFLRKWLVEHPQFLSVQLFVGGDSYAGLTVPLITKKIIDGNKEKAKPYMNIKGYLVGCPGTDSVIDGNSRVDFAHRMALISDEIYENAKRSCNENYINVDPANTACITAMGAIQKCLKDLSDKDILKPKCDLSSQDHPEGPDRRFLKEGSSEFLLSPSTFPKPWCTTLKLTHNSIWANDDGVQEALHVRKGTVPRWERCNNSLSYTQDVLSVIAVHKELSRSSLEVLV…
	CsSCPL3	CSS0024461	METSKQTIHIPLCFCILLLLLLSHIAASSTIVTSLPGFNGTLPFSLETGYVGVGDMDDVQLFYYFVESQRNPAQDPLMLWLTGGPGCSCLSAFFYESGPVYFEFEGYKGGLPTLRLNEHTWTQRANILYVDAPVGTGFSYSESQEGYYVDDYKSAKQSYEFLIKWLKSHPEFLENNLYIGGDSYSGIVVPMVVQEIIDGNELGRQPYMNLKGYILGNPVTDSYVDDNSRIPFAHRLTLISDELYRAAKASCNGDYVNIDNEDCELNMEAINELILDIKFAHVLEPYCGYASPRPHDRKWRQRSLKEHSKDLLRLQRIGPAFFCRDYLYVLSEIWANNEAVQEALNVRSGTTGVWQRCNGSLAYTEDVTSSIAYHQNLTAASLRALIFSGDHDMLVPHIG…
	CsSCPL4-1	MSTRG.47639	MFPTKSYSSSFSANCVRYGLYIHYFLLLLLLSAQSVLGGHIVKYLPGYDGELPFKLETGYIRVNESELFYYFIESQGNPQEDPILLWLTGGPGCSSFCGLVYEIGPMEFVIQNYTGGLPKLRYYPYAWTKTASIIFLDEPVGTGFSYSRTADGWPTSDSKSAEQSYQFLRKWFDEHPQYLAVQLFVGGDSYSGITVPLVTKKIVDGNKDGVKPFMNLKGYLLGSPRTDSVIDENSKVVFAHRMALISDEIYENAKKGCNETYVNIDPANTACIVALGNIKTCIKELFRNDILEPKCVFATPDPGEEPAARRSLEEGPSDFLLSPPMIPNLWCRNFNYVLSYIWSNDDTVQEALHVRKGSVLNWERCNKSLSYTKDILTVVPVHEELKELGLEVLVETGD…
	CsSCPL4-2	MSTRG.99480	MFPPKSYSSSFSANCDRYGLYIHYFLLLLLLSAQAVLGGHIVKYLPGYDGELPFKLETGYIRVNESELFYYFIESQGNPQEDPIFLWLPGGPGCSSFCELVYGIGPLEFVIQNYTGGLPKLRYYPYAWTKTASIIFLDAPVGTGFSYSRTADGWPTSDSKSAEQSYQFLREWFDEHPQYLAVQLFVGGNSYSGMIVPLVTKKIVDGNKDGVKPFMNLKGYLLGSPRTDSVIDENSKVVFAHRMALISDEIYENAKKGCNDTYVNIDPANTACIVALGNIKTCIKDLYRNDILEPKCVFATPDPGEEPAARRSLDEGPSDFLLSPPMIPNLWCRNFNYVLSYIWSNDDTVQEALHVRKGSVLNWERCNKSLSYTKDILTVVPVHEELKELGLEVLVETGD…
	CsSCPL5	CSS0041940	MAPQAKVEHQQRLIKMSLCIFLVLALSSVAASQSLVKYLPGFDGELPFNLETGYIGIGDTDDVQLFYYFIESERDPVTDPLVLWLTGGPGCSGFSALVYEIGPLLFDVESWTGQLPSLRVKKYSWTKVANIIFIDQPVGTGFSYARTSAGYNTSDTKSVAQIYSFLRKWLVYHPQFQTNPLYIGGDTYSGITVPLLVQTILDGLDEGLEPLMGLQGYLLGNPVTDSYIDDNSRIPYVHRVNLISDELYEDAKLYCHGDYVNVQFNNSLCVTALLAIKHCLLQINLVQILEPQCAFSSPRRMEIEWDLRVREAETIEYLDSLNKLPKLTCRSFSYMLSDKWANDKAVQKALNVREGTMNYTSWMRCAKTLPFYTEDVSSTIDYHKNFTKTGLRALVYSGD…
	CsSCPL6	CSS0035421.1	MIKNYDGSTSIVSHTTSDYNNLRNSKQSIKIFYQQNYINMSPMLLMLRLILVIVLSYIGLSQSIIIETLPGFPGYLPFKLETGYVGVGESAEVQLFYYFIESERSPKDDPLMLWLTGGPGCSALSGLLFEIGPFTFDYPNSSGNKPTLEVNPYSWTKVANIIFLDSPVGTGFSYAKTFQAYNTNDTLAAAQAYSFLRKWLMDHPKFLINPLYIGGDSYSGLIVPIIVQEIYDGNEVTHDPPMNIQGYLLGNPFTDENYLNSRVVFAHRMALLSDDLYESTKANCHGNYVDVDPNNTLCVIDLQVVEECIENLDPAQILEPNCDEMSPKPNLLKWNPNALKEDPKDLLLSLPPLPGPWCRNYNYLYAYIWANDRTVQEALHIRQGTKKEWLRCNKSLDYT…
	CsSCPL7	CSS0041940	MQTIQGQHCLKSQFHIIHGNIHSTALCKLVLLVLLSLCSVALSDIVKTLPGYKGDLPFKLETGYVNVSVGKSDAVNLFYYFIESEGNPREDPLMLWLTGGPGCSAFSGLVYEIGPLNFDTENFDGNFPTFVLNPYSWTEVANIIFLDAPVGTGFSYANNWESYVLDDQLSATEIYNFLMIWLMDHPQFLSNDLYISGDSYSGLIVPNIVQKIYVGNLEVGVEPLIKLKGYILGNPLTHEHDDPNSRVEFAHRLALISDGLYESTKTNCHGEYLDVDPNNAPCIKGLQLVTNCLYNIDLANILEPNCEFSSPHSTKLKYWDRSLIEENPLHFLLPPSQDRKLWCRVYNYVLSDIWANDERVQKALHIRKGSIEKWVRCNKTLSYNEDLLTSIEYHRNLSH…
	CsSCPL8	CSS0014307	MAHLLLIFMLSLLMIACSSKLVLGYSVVESLPGFEGPLPFELETGYVGVDKSEDVQLFYYFVKSESNPKEDPLVLWLTGGPGCSAFSAFIYEIGPLYFEVKQNDGSLPTLVLNPNSWTKVASILFVDLPVGTGFSYGMTSIASQSTDLQSCDQAYEFLRKWLIDHPDFLSNPVYMGGDSYTGITVPIIVQLISNGNEAGIKPLINLKGYLLGNPSTTANDRNYAIPFAHGMGLISDELYESLQRSCQGEYLNIDPNNTWCLQDHQAYSQCIDGVLKSQILEPSCGFASPKPQELFSERRYVDEKNIELVVHQPSPCDSSRINVYKLSYFWNNNDRVREALHIRKGSITEWIRCNKLSYTRTIGDSFPYHVNLSTKGYRSLIYSGDHDMIIPFLGTQAWI…
	CsSCPL9	CSS0025700	MAHLLLILLLSTLIIACSSLVLSHSVVESLPGFEGPLPFELETGYVGVDESEDVQLFYYFVKSESNPKEDPLILWLTGGPGCSAFSAFIYEIGPLYFEVKQNDGSLPTLVLNPNSWTKVASILFVDLPVGTGFSYGTTSLASKSTDLQSCDQAYEFLKKWLIDHSEFFSNPIYVGGDSYTGITVPIIVQLISNGNEVGIEPLINLKGYLLGNPLTTPDDRNYAIPFAHGMGLISDELYESLQRSCQGEYFNIDPSNARCLQDYQAYSQCIDGLNTYQILDPSCGVASPKPQELFSERRSVDEKSIELVVDRPSPCDSSLIHAYKLSHLWLNDDRVREALHIRKGSIGEWKRCASGLPYTQSIWDSFQYHVNLSTKGYKFLIYSGDHDMVVPFLGTQAWI…
Vitis vinifera	VvSCPL1	LOC100249719	MGLMYLHFLLLLLFSGKAVSRNIVKTLPGFSGELPFKLETGYVSVGDIEFFYYFVESQGNPGADPLILYMNGGPGCSGLNGFFYQVGPVVFNTTDYTGGIPTLLPYPRSWTKTANIIFVDAPVGTGFSYATTSQAYTTSDTLSVIQTLGFLRNWLNDHPDFKLNPLFIGADSYSGLIAPIIAQEIMDGNGVGEEPHINLKGYLIGSPHTDTTIELNSRIVYAHRMALISDALYEAAKTGCNGRYVDIDPSNAKCVEALESISLCIEQVSLQDILEPKCSFISPKQNKEIRRSLRENSRSFLLPSQYRTGNDWCRNFEHSLSDIWANYKSVQDALYIRPGTVEEFFRCNSSLSYTENVNNVFGYHKNLTNSGLRVLVFSGDHDMVIPHVGIEQWIKSLNI…
	VvSCPL3	XP_002265154	MESMWMGRHLFLTILLFASKAVTSQTIVTSLPGFSGTLPFTLETGYVGVGESEEVQLFYYFVESQSSPSQDPLMLYIAGGPGCSSLSSLFYENGPIYLNYQYYDGGVPSLNLSADAWTQGLNMIYIDAPVGTGFSYSNTSQGYYVDDAENAAQTYEFLRKWLVQHPDFLGNELYIAGVSYSGIPVPMIVNEIIEGNILGLSPGMNIKGYVLGSPVTDSFIDDNSKIPFAHGLSLISHELYNSAKTNCEGNYVNVSSEACALDIEAIDELLRYINVAQVLHPYCYPFTVKPSERQGNRRSSLEEANYRSCDLYSSVPISIWANDESVRAALNVRNGTKGNWQPCNSSLTGYTEDVTTTLAYHRNFSHTSSLRALIYSGDHDMSIPNIGTQEWIRSLNMTL…
	VvSCPL4	LOC100265220	MAAKRPSNSSMFHGGLFLRLLLVVLVSANAASAGSIVEYLPGYGNLTFKLETGYVSVGDSELFYYFIESQGNPQTDPFFLWLTGGPGCSSFNGLIYEIGPMEFDIHNYPGGLPRLLPYKYAWTKTASILFLDAPVGTGFSYSTSADGWSSSDTDSALETYEFLRKWLIEHPKYLPLQLYVGGDSYSGIIVPLVVKHIVDAIDEHTVPRFNLQGYLVGSPTTDENINTNAKVVFAHRLALISDELYEAAKENCNGNYADVDPSNTKCLSSLGEIQHCVKDLFRNDILEPKCVFESPEPTRRSLDEKPGDFILNTPKLEEFWCRNFNYALSYIWANDESVQEALNVRVGTVKYWSRCNKSLSYTKDVQSVIDVHRYLSKKQLEVLVEVGDRDLVVPYPGAV…
	VvSCPL5	LOC100253211	MATATPSQEEQSLKILFNSRSSMSRMCFSILLLLFFTGVATSQSIVETLPGFPGKLPFKLETGYISVGDVDDVQLFYYFIESERNPRLDPLVLWLTGGPGCSGFSALVYEIGPLAFDVEGYDGILPTLKLNPYSWTKVASIIFIDAPVGTGFSYAETSYGYNVSDTSSAAQTYQFLRKWLTFHPNFAGNPLYIGGDSYSGIVAPILIKDILHGLEVGLQPKIELQGYLLGNPLTDYLIDDNSRIPYAHRVSLISDGLYKAAKETCNGDYGNVDINNTLCVEALQTIKMCLLQINIAMILEPQCAFASPQTTELQWDLRVQENTTMNYLLSLSRIPELRCRSFSYVLSYKWLNDINVQNALHVQPGTVKTWRRCPKSFPSYTENVDSTVAYHKNFTRTGL…
	VvSCPL7	LOC100242950	MAPPAAHEMQQLKNTLRPSKRLCYVWLHVLLLFALFGLSKSQSIVDTLPGFSGELPFKLETGYVSVGELNDVELFYYFIESERDPARDPLILWLTGGPGCSGFSGLVYEIGPLRFNYTAFNGSLPSLELNPYSWTKVASIIFLDAPVGTGFSYATNPDDYYASDTISARDNYIFIRKWLIDHPRFLYNPLYIGGDSYSGIIVPILTLEIANGIQMGLKPLMTLMGYILGNPVTHLHNDENSRIPFAHRIALISDELYESAKNACKGEFIDPDESNGECMEVLAVITKCTEKLNSAHILEPVCALDSPKPKESKLKWSLNHIEDVSSDMISLPVPQRSELWCRNYNYLLSYIWENDEAVQEALHVRNGTIPFWKRCNKTLDYDSNVVSTVPYHRNLSDLG…
	VvSCPL8	LOC100255717	MAMLCSIFRQFLFINLVLQVSSVVAASHSPVKFLPGFEGPLPFELETGYVGVGESEEVQLFYYFVKSENNPTEDPLLLWLTGGPGCSAFSALFYEIGPLYFESVPYHGSLPTLELNPHSWTQVSNIIFLDAPVGTGFSYATTSRASHSGDFQATHQAHEFLRKWLIDHPEFLSNPVYVGGDSYSGITVPVVVQHISNGNEDDTEPFINLKGYLLGNPVTEQGTETTAQFRFAHGMALISDELYESLKTSCGDEYPFKYPINIQCIKDVQAFYKCISGIQFGQILEPVCGFGSLKPEDIFLSGRRYLIGKLRERRPEPSLSAFECRTDGYILAPYWANNATVQEALHIRKNTIREWQRCAMGLSYTPEIESSFEYHVTLSKKGYRSLIYSGDHDMIVPFF…
Diospyros kaki	DkSCPL2	EVM0023241	MNNLAHLLLLSILGIVFGAKPALSGQIVQYLPGFDGELPFKLETGYISVDESELFYYFIESEGDPQGDPLFLWLTGGPGCTAFSGLIYEVGPMEYDVETYTGGLPQLRYYPYGWTKSASMIFLDSPVGTGFSYARTPEGWASSDTKSVERAYQFLRKWLVEHPQYLAVQLYIAGDSYAGKVVPLITKKIMDGNKDKAEQFMNVKGYLVGSPRTDFLTEENSKVELFHRLALISDEIYENLKKSCNDSYVTVNPSNTQCLAALQDLKKCVKDLSTRDFLEPNCELSSNDLAEVLDRRSVTEGSLDSEFLLPPMSMAAISYCTAFSITHNKIWANDESVQEALHVRKGTIRHWERCNNSLSYTKDITNVVPVHKELSGLDLEVLVESGDHDIVVPYIGTLK…
	DkSCPL4	EVM0024427	MKSEGNPLEDPLMLWLTGGPGCSSFAGLIYEIGPMEFDIHNYTGGLPKLRYYPDAWTKTTSIIFLDQPVGTGFSYSTTQEGWPSSDTKSSEQSYEFLKKWLEENPQYLKVQLFVGGDSYAGKIVPLVTRLIADGNKNGGTPYLNLRGMVLGSPRTDSIIDENSKVVFAHRMALISDEMYENAKEACNGSYSNAAPNNTACHLAISEITRCIRDLFRGNILEPTCLFVAPPQTESDAIHAERRSLQAQAQEEDEDEDGTLDFLLSPPRIPDLWCRTFNYVLSYEWGNDIAVQEALHVRQGIVAYWMRCNFSLSYTKDIHSVVPVHEYLKTIALQVLVASGDRDMVVPFVGTVKWIKALNLSVSQYWRPWFLDGQVQGYTEKYNNNGYYLTYVTVKGAGHT…
	DkSCPL5	EVM0015609	MALKSSCRVMNNLVHLLLLSVLGIVFGAKPALSGQIVQYLPGFDGELPFKLETGYIGVGEIDEVQLFYYFVESQGDPSNDPLILWLTGGPGCSGFSALVYEIGPLLFKVQSWKPGTLPSLRASKNSWTKVANIIFIDQPVGTGFSYGTTAAAYNSSDTVAAAQVYKFLRKWLMYNPKFGANPLYVGGDLYSGITVPLLVQTILDGIGSGSLPRMQLKGYLLGNPLTDDYIDANSKISYAFRVNLLSDQLYEDAEVSCNGDFVNVDFNNTNCVAVLQGIKENLQLINEAQILEPLCALAKPKGEGIQWGAEEAEFTDSLILQDIIPELTCRSSSWMLSYIYMNDEGVQRALGVKEGTMNSTWRRCAKSLPFYEEDVSSTVAYHKNFTRTALRALIYSGDQ…
	DkSCPL8	EVM0031706	MIVCQLKQDFMLLRLLTPSHQLNTTLNSKMDIRRSKAKLQLLLITRLLFFLLLLLHPLFLHQPAVALSVVESLPGFQGPLPFKLETGYIGVDEGEDVQLFYYFVKSESSPREDALVLWLTGGPGCSSFTAFAYEIGPLNFEVVQKDDNLPTLALNPNSWSKVASIIFVDLPVGSGFSYGRTFHASQSTDLQTCDQAYQFMRKWFDDHSEFLQNPFYVGGDSYSGITVPIIFQLMSNGNEADLKPHINLKGYILGNPVTNVGDGIRYRIPFAHGMGLISDELYESLKRSCKGQFDDVDPGNTECLKGLEAYTQCTNKLNHGQILEPHCAFASPKWQEFFTERRFLVENDMGLLLSDQSPCALYSRSNGYRLSYHWLNDDGVQEALHIRKGSIGKWSRCNY…
	DkSCPL9	EVM0022284	MEVPNSKAKLLLAFFFFFFSFKGQFLCLFYALLVNSSQVVASGSVVKSLPGFEGPLPFELETGYVGVGESEDVELFYYFVKSESNPKEDALVLWLTGGPGCSSFSAFAYEIGPLNFEQNQKDGSFPTLVLNPYSWSKAASIIFVDLPVGTGFSYARSSTAAECSDLQACDQAYQFLRKWLIDHPEFLLNPVYVGGDSYSGITVPVVVQVITNGNEEGIVPFINLNGYILGNAETDPVFENNYRIPFAHGMGLISDELYKSLQRNCQGQYFNVDPSNAKCKQDVQAYQECIRGINNAQILEPACGFASPKPHTLFSKRRFVQEEYIKFVDPDSPLCASSRIDGYRLSHVWLNDDGVREALHIKKGSIGEWIRCNYGLPYKNTIRESFQYHVKLSTKGYRS…
Punica granatum	PgSCPL1	LOC116206315	MKSPPSLLLLPLLLLAIAANEALGAKIVKYLPGFKGELPFTLETGYVSVEESELFYYFVESEGNPKEDPIMLWYSGGPGCSAFNGLIFENGPLEFNITAYEGGLPSLKYYPYSWTKTTSILFVDAPVGTGFSYSKTQANWYTSDSATAWQTYQFLRNWLIAHPQYLNLQLFVGVDSYSGISGSIVVKHIVDGNEAGVVPRLNLKGYILGCPRIDEGINENSFMIFSHRIGLVSDEIYEAAKESCHGKYYDVTTSESECYKVIEVYDKLIKDINKNDILEPKCTWASPQQGDELNRRALEETSGDFILSPPKIPEFWCHNFNYAMSYWWANDKSVQEALGVRQGTIEDWVRCNKSLQYTMDVSSVLDYHRNLSKLGLQVLVYNGDHDLTIPCTGTQQWIK…
	PgSCPL3	LOC116196458	MSSSTHFPSSATLLPPPPPSPLPMADRTKPRKWFLGVFLLLALSGAVSGAKVVKELPGYDGELPFYLETGYIGVGDMEESQLFYYFVESQRSPTLDPIILWLTGGPGCSVLSAFLYESGPIEFNYGGYNGTLPTFHLNPYTWTAGLSIIYVDAPVGTGFSYSTTAENYAINDYKSVDQTYEFLRKWLMNHPQYLENQLYVGGDSYSGIPLPMIVEKILKGNNAGVAPYLNLKGYVLGNPKTDDYIDVNSRVPFAHRMTLISDELYKDAKVACGGDYVTVNASNAECVTYIDEIDDMILEINLMQILEPICKTASSRPVESIKGIRRSMEEDYEGFLAAQANPAYWCRDYNYVLAGIWANNKDVRAALGVREGTKGVWTRCNSTLAYTKTVTSSIPYHKN…
	PgSCPL4	LOC116193504	MGTLRCSVLGKFLCGRLLLLVSVGFVASQSIVEYLPGYPGKLPFRLETGYISVDDSELFYYFIESQGHPKEDPIFLWLTGGPGCSSFNGLIYEIGPMEFDIENYAGGLPRLRPYEYAWTKTASIIFLDSPVGTGFSYSTTAEGWYSSDSKSALQAYQFLRKWMVAHPQYLALQLFIGGDSYSGMIVPLVTKYVVDGNKDGVDPHFNLKGYLVGSPRTDSVIDENSKIVFAHQMALISDELYEAAKTSCHENYVSVDPLNTKCNATLAIIDRCVKDIFKNDILEPKCVFASPKMNPEVGRRSVLEKPEDFILSPPRIPDLWCRTFNYAMSYWWSNDIQVQKALNVRPGTVLDWKRCNKSLAYTKDILSVVYVHKELSTLGLEVLVECGDRDMVVPYVGTV…
	PgSCPL5	LOC116196027	MGFTARKSFGPRMCIIAACMGLLAMIVVFAGVAAASSSSQSIVETLPGYPGKLPFKLETGYISVGDMEDVELFYYFIESQRDPTADPLMLWFTGGPGCSGFSALAYEIGPLTFNYTHYTGGLPSLVINKYAWTEVANIIFIDQPVEAGFSYATTLEARNSSDTKAAKDAYTFLRKWLINHPQFLGNELYIGGDSYSGIIVPLVVTHILEGLEAGLTPKIALQGYILGNPVTDDYTDQNSRIPYVHRVNLISDEYYRDAKEYCGGNYVDINENNTECVTTISTIMDCLLQINLCQILEPQCAFATPKKPEKLEWDMRVQEAEIVTHLQSNDLPPPPLKCRGYHYVFSYKWMNDKTVQDALNVRPGTVENWSRCPRSFPYYTQELSSVVSYHRNLSATGLR…
	PgSCPL6	LOC116196026	MRMTRSTATITLSTIISLMLLCVSDVVPSSHSIIKTLPGFPGDLPFQLETGYIGVGELEQVQLFYYFIESERSPKDDALFLWLTGGPGCSAFSGLIYEIGPLLFDYSKSRGKRAVLKLNPYSWTKVANIIFVDSPVGTGFSYAKSWTGFENSDTSQTALLYEFLRKWFLSHPQFQDNPLYITGDSYSGKIIPMLVEEIYNGNKVGLDPEMNLRGYVIGNPVTYEAKDISMRVPYAHLVALISDELYQSARINCKGDYMDVDPSNAACLAALQNISICTDKIYPGHILEPTCALLSPQPNSSRTSMWNRRLVGDDNIDIVLSPLRSLSKQWCRSYNYLYSYIWANDKTVQRALHVREGTKEEWQRCNKSLSYTKNVLSTVPYHYNLTKTSLRVLIYSGDH…
	PgSCPL7	LOC116197975	MPLLSHSQKVPRSIHIYMALNGSYLRRPRVADSHGGVRRIGPRTVWTLLAAALLLLALTDSAAANTIVETLPGWSGKLPFTLETGYVTVGDNDDIELFYYFIESERNPVRDPLLLWLTGGPGCSGFSGLVYEIGPLTYDYATFNGSLPTLLPNPYSWTQIASIIFIDAPVGTGFSYSTSQSGYYSSDTKSARDIYTFLRKWIIDHPKFSLVPLYISGDSYSGMIVPQVTQLVLQGNEAGLNPYLNLQGFILGNPVTDLHNDENARVPFMHRVSLISDEIYESAKTNCNGEYIHPSLANSTCIDDIRTIAECTIKVCDAQILEPKCSFAKPKPLGLSWGKKFFDEDMPSEYLKLPTEHDESWCRNSNYVLSYVWANNEEVQEALNIRKNTIPNWVRCNKS…
	PgSCPL9	LOC116192403	MAIGSRGSGTSMPALLLLLLLLLPLVLLQVVSRSTVEFLPGFDGPLPFHLETGYVGVGVGEREEIQLFYYFIKSERNAEEDPLMVWLTGGPGCSAFSGLAYEIGPLNFKIKEYINDSLPELVYNPYSWTKASSIIFVDAPVGTGFSYATKASAYRTGDFEQVRDLNNFIRKWLIRHPKFMSSPLYVGGDSYSGFTVPALVQAIINGNEEGRKPYVNIKGYLLGNPVTDPVIDGNSPIPYAHGMGLISDELYEALQKSCKGQYRFFDPSNVDCLRNIQSYYQCIIGLQTAQILEPLCGFASPKPPVQGEALGKVRFLIEQVFRDNPPAPVVPDLGCRAYGYTLAPKWTNDENVRKALHIRKGSVGTWQRCAFGLPYTSEITSSLQYHANLSKQGCRSLIY…
Juglans regia	JrSCPL1	LOC108989203	MALVSANRSVCFHLFILLLFSVNVAFSGTLVTSIPGFDGDLPFKLYTGYVTVGESEMFYYFIESEGNPKLDPLMLWYSGGPGCSAFNGLIYQIGPLAFNLTDYEGGIPKTYYYPYSWTKTASILFVDAPVGSGFSYSTSADAYSVSDTKTAAQVYEFLKKWLSEHPQYLLNQLFIGADSYSGISGPVVVKHIIDGNDALLVPRLNLKGYILGCPRTDSTINDNSKIIYSHRMGFVSDELYEAAKESCNGTYDDITTSQAQCYEDLELIEHCIKDINKNHILEPKCTWASPNPYGESVRRALEEDSDGLILSSSDSDQEFYCHTFSYALSYVWANDRSVRKALNILEGSVQDWKRCNKTLSSSYTYDLTSVLEYHKNLSTKGLQVLIYNGDHDLTIPNIG…
	JrSCPL3	LOC108980992	MLIGMGLRLLLLLVYLVAATSAGSNAPKLVTTLPGYSGELPFKLETGYIGVGENETAQLFYYFVESQRNPLRDPILIWISGGPGCSGLGSFVFESGPLTFKLGHYNGSLPTLHENPWTWTQGLNIVYLDAPVGAGFSYSETSDGYAMDDYKYVAQAYEFIQKWLSEHPQFLENQLYVGGESYGGKPVPMIVQQIVIGNEAGSVPMINLKGYILGSPVTDSFTDSNAKIPLAHRLTLISDQLYESAKTSCNGNFVNVDASNYQCSSDIDAIDELLSKINTLHILQPYCLNGFPEVNEESFSEKPTSALWCRGYNHMLCYNWANNKGVQEALGVREGTKQFWQYCNTTLAYTTSVTNVVGYHRNLTNADLRLLVYSGDHDISVPNIGTQEWIKSLNLTTDE…
	JrSCPL4	LOC108983122	MVIEDVSQIQLLKKPCISVNLPKCMFLPWLTILLLSANLALSSSIVKYLPGYDGELPFKLETGYISVGDSELFYYFIESQGNPQEDPLFLWLTGGPGCSSFCGLIYEIGPLEFDINNYTGGLPRLVDYPYAWTKTASIIFLDAPVGTGFSYSTTPKGWPSSDSESAEQSYQFLRKWLDLHTQYLPVQLFIGGDSYSGIIVPLVTKKVLEGIAADVEPRMNLKGYLLGSPRTDSVIDENSKIIFAHRMALISDELYEQLRTSCNENYVNVDPSNTECVMALAYYEKCIKDLFRNDILEPKCAFASPKLSSELDRRSLQEDPADFILSPPRIPEYWCRNFNYVLSYIWSNDLRVQDALQVRKGSILDWSRCNKSLSYTKDILSVVDVHRYLSKHRLQVLVE…
	JrSCPL5	LOC108983121	MMCPKRAVLLNSSTSRLMHNLRFTAALLILSAFSAIAASQSLVEYLPGFSGKLPFTLETGYIGVGETDEVQLFYYFIESERSPVEDPLVLWLTGGPGCSGFSALAFEIGPLTFDYANYNGTLPTVLENKYSWTKVANIIFIDAPVGAGFSYATTSSGYYMSDTKSAAQTYTFLRKWLLKHPNFLGNQLYIGGDSYSGIIVPLLLQNILEGLEAGLRPEMELQGYLLGNPVTDSFTDVNFRIPYVHRVNLISDEIYEDAKLYCSEDYVNVDSNNTLCVTALQTIKECLLQINLCQILEPQCAFSSGKPKELEWDLRAQEDRTMNYLLSQSKLPELRCRGFTYVLAYKWLNDERVQEALHVREGTVESWKRCPRNFSTYTEDVKSTVAYQKNLTETGLRAL…
	JrSCPL6	LOC108983123	MNSSSSSITQITMWWPSVVVVLLLQISNLVASQSIINTLPGFTGELPFKLETGYIGVGESDEAQLFYYFIESERSPKDDPLVLWLTGGPGCSGLSGLLFEIGPLSFNYANSSGNKPTLELNPYSWTKVANIIFLDAPVGTGFSYATTWEAYNVNDTSSAAQTYEFLRKWFLAHSMFLSNPLYIGGDSYSGIPVPIIAQEVSNGNEIGHLPPLILKGLVLGNPLTHRIFDLDARLKFAHRMALISDRLYESTKRNCKGEYIYPDPSNAKCIEDLQVVEECISNIFLTQILEPNCASQSPKPNKLREWSVLGDNFIDIHTSTPQVPGPWCRNYNYLYSYVWANDKTVREALHIREGTKTDWERCNKSLAYTENVITSIDYHRNLTKKDLRALVYSGDHDLG…
	JrSCPL7	LOC108989202	MAPVKSPVVATEPRWLRSSSINGSYVGWIWMHLLLISLLISSLAMSQTILDTLPGYPGKLPFKLETGYVAVGETDELQLFYYFIESQRNPVKDPLLLWLTGGPGCSGLSGLFYEIGPLTFDYATFNGSLPTLVTNPYAWTEAANIIFLDAPVGTGFSYSESLEGYYSSDTKSPYDAYLFLRKWVLNHPKFLKNPLYIAGDSYSGVIVPQVTLLVSNGNMAGLEPTMNLLGYMLGNPVTDQHADENSRIKYYHRLTLISDELYQSAKTNCNEEYVDPDPTNSTCIDDIGLMAQCTVTVNDAHILEPKCSFASPRPNSMKWGRKFFEDIPEEIIQSPTKRQENWCRNSNYVLSYVWANDQTVQKALGIRNGTITDWKRCNKSLAYDSNLVTVVHYHEELLK…
	JrSCPL8	LOC108985639	MAASDGEHNVPKFFAKYGFKCVYFPLILLLLFSKPAVSFSIIKSLPGFSGSLPFKLETGYIGVDKKDEVQFFYYFIESEGNPRHDPLVLWLTGGPGCSALSGLAFQIGPLQFSMVEYNGSLPSLTLNPYSWTKVASIIFLDSPAGTGFSYSRTSRGSRTADTKFAYQGYDFVRKWLLSHPNFIANPLYIAGDSYSGKIVPIIVQQMSAGIEAGDSPLLNLKGYLIGNPGTDPKFDDNSKVPFAHRMAIIPDELYKKAKRSCKGEYRVVDSRNIQCANDLRAIAKCTKRINRPHILEPKCYTDFRPLNKMDENRRYLMERFGESYMSLPKYPRFGCRNYNKFLCHIWANDIRVQKALHIRKGTVKVWIRCKIDLPYKKDVESAVSFHYYLNIKGYRALIY…
	JrSCPL9	LOC109007256	MDVLKRPPKPNALTMFGSICIHSLRFRMLMALLLLNLLQVCSELAFSGGSMVKFLPGFHGPLPFELETGYVGVGELEDVQLFYYFVKSERNPEEDPILLWLTGGPGCSAWSGLVFEIGPLNFKMEEYNGSLPELVINPYSWSKASSVIFVDSPVGTGFSYAKTPGGSLTGDFKQVDHLHQFLIKWLVDHPEFVSNPVYVGGDSYSGIPIPILVQKISNGIEEGIEPLINLQGYLLGNAVTDPSTDGNSAIPHAHGLGLISDELYESLKTSCEGEYAYIDPGNADCSKDIQAFYACISALNTGQILEPLCGFASPKPAMFGKRRSLYENLRVCLEDPIPDPSVPVLGCRSYGYLLSGYWANDDGVRKAINIREGSIGEWQRCNYGLRYTQDVHSTYDYHV…
Eucalyptus grandis	EgSCPL1	LOC104453061	MTKIFLHLLLLVAFSANAALGAQIVKTLPGYDGELPFTLETGYISVADAEMFYYFIESEGNPKEDPLLLWYSGGPGCSAFNGLIFENGPLQFNITEYEGGVPQLEYYPYSWTKTASVLFVDAPVGTGFSYSTTASGWYTSDTQAGWQTYKFLRKWLIQHPQYLKLQLFIGVDSYSGISGSLLVNHIVNENEAGSVPRLNLKGYILGCPRIDADINDNSKIIFSHRIGLINDELYETLKESCNASYTDIDESTSSPECYEAYEFYSRLIKDINKNDILEPKCVWASPKSGGELSYRSLEENPDNFILSPPKIPEFWCHNFNYAMSYWWANDQGVQEALGVRLGTVGDWVRCNKSLQYTMDVSSVLDVHQNLSTKGLQVLVYNGDHDLTIPSTGTQQWVKV…
	EgSCPL3	LOC104435950	MGKSKEDIVRIQARCLVLGLLGLVLFTASASASNIIKYLPGYDGELPFTLEAGYIGVGETEDVQLFYYFVESQRSPAMDPVVLWLTGGPGCSTLLAFFYESGPLSFVYSGYNGSLPSLTLNPYTWTKALNIIYLDQPVGTGFSYSTTQDGYDTGDTRSAALTYEFIRKWMLSHPNFKSNQLYVGGDSYSGVTVPLVIQAIMDSNQEQVYPQMNLKGYILGNPKTDTYIDDNSRLSFANRLTLIPDELFLIANASCGGDFVTEQTDNEKCEAAMQTFEDLTRQINLQQVLEPACTMTSPEPTEMNVDRRSLREQSRELLRLHTKDTAYWCRNYRHVLSGIWANDKSVQEALHIRDGTITLWKMCNSSMSYDEEFDSVISYHKNFSESSELRALIYSGDHD…
	EgSCPL4	LOC104418640	MCSVMSNMASAAHSKSSFSTKSFTRVLSLSLLILLSCASSALSGSIVQYLPGYEGGELPFKLETGYLTVGSSELFYYFIESQGNPEEDPIFLWLTGGPGCSSFNGLIYEIGPMEFDIENYKGGLPKLRPYEYAWTKTASIIFVDSPVGTGFSYSTTDEGWYSSDSSSAEQAYEFLREWMVEHPQYLELQLFIGGDSYSGMMVPLVTQYVVEANKDGVAPRLNLKGYLIGSPRTDSVVDENSKIVFAHRMALISDELYEAAKISCNETYVNVDPSNTECWTALGAIKRCVKDLFKNDILEPKCVFASPKMNPEIGHRSVQEDTTEFILSPPRIPEYWCRTFNYALSYTWSNDLRVQKALNVRPGTVMDWKRCNKSLAYTKDIQSVVEVHKNLSTLGLEVL…
	EgSCPL5	LOC104418642	MGFHSRSQKWMSVLLVLLLAGAATSQNIIETLPGFPGKLPFTLETGYIGVNEIDDVQLFYYFIESQRDPANDPLVFWMTGGPGCSGFSALAFEIGPLTFDYGTYNGTLPSLLINKYSWTQAANIIFIDAPVGAGFSYATTEEGKYTSDIESAYQYYTFLRKWLLSHPQFLGNELYVGGDSYSGITLPIVVKNILEGIEAGVRPKMELQGYLLGNPVTDDFIDMNSRIPYVHRVNLISDEYYEDAKEYCGGNYIDVDANNTACVATLQLIKECLLQINLCQILEPQCAFSSKRRRELEWDLRVQEAETIDNILSNSRLPELPCRGFTYVMAYKWLNDERVQEALYVRPESVPTDGWKRCPKNFSTYTEEVTSSIAYHKNLSETGLRALIYSGDHDVSVPW…
	EgSCPL6	LOC104418644	MLHLLLLLLLLFSNVGRSRSAVVKSLPGFSGDLPFKLETGYVGVGELQEVQLFYYFIESERSPKDDPLLLWLTGGPGCSALSGLLFEIGPLQFDYSDSSENRPVLKLNPYSWTKIANIIFLDAPVGTGFSYATAWRAYNSSDTSSATQTYEFLRKWLMSHPRFLTNPLYITGDSYSGVVVPIIVKEVYDGNEAGREPPMNLKGYVLGNPVTCEVKDISQRIPFGHKTALISDELYESTKKDCNGDYVNVDPTNGACLTDLEMVSKCLEKIYLAQILEPMCSFLSPNHTKLKWSRSILEENIINVVSMPLQSRPWCRNYNYLYSYIWANDRNVQEALHIREGTKPEWDRCNESLSYTKDVLNSVVYHRYLSKTSLRALIYSGDHDLAIPYIGTLDWIRSL…
	EgSCPL7	LOC104418648	MAVNKRSSRRTTGTATAKNFLGFVLLLVLRINAFAAASTIVEYLPGYSGRLPFKLETGYVSVGDIDEIELFYYFIESERNPVKDPLLLWLTGGPGCSGFSGLVFEIGPLTFDYASFNGSSPTLLSNPESWTQIANIIFLDAPVGTGFAYSTTQEGYYTSDTKSAKDIYKFLRKWIQGHPKFSKNPLYIAGDSYSGKIVPQVTLLASKGITAGEKPTLYLQGYMLGNPVTDLDSDQNSRVEYQYRVSFLSTELYESAIENCNGNYIDPDPENSACVEDVRQIAECTLKICDAAILEPKCSYAKPRSKEMGLNWGSKFFDDDMPLDLLRSPSKKRPENWCRNENYVLSYVWANDQSVQDALHIRNGTIPDWTRCNKSLAYEDDLNSTVPYHYELIEAGYRA…
	EgSCPL9	LOC104449249	MAVSNGVAMPGALVSPRLRPFVVAFLLLQECVQLSCCGSRLAFLPGFEGPLPFHLETGYVAVGESEEIQLFYYFAESERNSKEDALFLWLTGGPGCSALSGLIYEIGPLNFNIKAYDRSLPEFVLNPYSWTKASSIIFVDSPVGTGFSYAENPLAYETGDFRQVQHLHQFLRRWLISHPEFISNPVYIGGDSYSGLTLPILVQEIMDGNDEGKSPAINIQGYVLGNPLTDPAFDQNAPVLFAHGMGLISDELYESLKRTCKGHYQFSESSDADCMNDLMAFHQCTSGLQTAQILEPLCGYASMKPGEMFGDRRSLLENFFLVREPIDLDLGCRTYGYRLSYSWTNDDNVREALHIRKGSIGDWQRCNNELNYTNDISSTLQYHAKLSARGCRSLIYSGD…
Manihot esculenta	MeSCPL1	LOC110619154	MSSECSSKCSHLFLLLLLLSHTAFSGNIVTNLPGFSGDLPFKLETGYTSVGDVEFFYYFVHSESNPAADPLLLYLNGGPGCSGLNGFFYQIGPLKFDINNYTGGLPTLLYEPTAWSKTVNILFLDSPVGTGFSYATTTEAWNTTDTKSAEQAYDFLRNWLTNHSEFETNPVYIGSDSYAGIIVPILAANIFEGNAAGLKPIVNLKGLSLGCPHTDTIVETNAKIPFSHRLALISDAMYESAKDSCNQTYANVDSTHTECVEALGSITECIELINRQNVLDPNCALLSPKEKENVVSRSLRAIRGKFIQPLPRFGDLYCQNFQYLLSDIWTNYRSVQDALHVRQGMIPEFYRCNISLAYTVNVNSVLSYHQNLTTKGLQVLIFSGDHDMIIPHNGIEEWI…
	MeSCPL4	LOC110624149	MQFSTLSFGTTTPSAMAALVQRLTSASTCFGLLTWLLFANVAFSGQIVKQLPGFDGELPFKLETGYINVGDSELFYYFIESQGDPERDPLFLWLTGGPGCSSFSGLILEIGPLEFDVDNYKAGLPELKYYKYAWTKAASFIFLDAPVGSGFSYARTPEGWNMSDSEYAEQSYQFLKKWLFEHPQYLKLQLFIGGDSYSGIPVPLITKKVIDGNEARVHPHLNLQGYIVGNPLTDSIIDGNSRIVLAHRLSFISDELYEKLKTSCNEMYVDVDPSNSECLSALAYYQVCVKDINSKQVLEPNCLSWKANAEAGRRSVKENPSNFTHPSPPRISKFQCQVNCFTSISFITSLPLLVIGFFMQNFVYMLLYLWANDPTVQDALHVQKGMISEWVRCNRSLSY…
	MeSCPL5	LOC110619153	MAWQYHLSILLVVVLVFSHGASSQMIVDTLPGYPGKLPFKMETGYIGVGEMEDVQLFYYFFESERDPVFDPLVLWLTGGPGCSGFSAIAFENGPLAIAWDSYSGGLPCLKYNPYTWTKIASIIFIDAPVGTGFSYATTTEAWNTSDTLSASQTYNFLRKWLVNHSKFLGNQVYIGGDSYSGITVPLVVQNILQGIGSGLKPSIDLQGYLLGNPVTDYYIDDNSRISFIHRVSLISDEYYENAKLFCKGDYLNVNSSNTLCITALQNIKQCILQIKLTQILEPQCAFSSKKSDELEWDVRSQEANVIDFLQADKLPELRCREFGYALSYKYMNNETVQSALSVRQGTVKTWNRCVKTFPTYTENVESSVYIHKNLSKTGLRALIYSGDHDISVPYVGTQE…
	MeSCPL6	LOC110619152	MVLGHVLLLSLISLSTTVDSQSIIKTLPGFHGDLPFYLETGYVGVGEREELQFFYYLFESERNPKDDPLVLWFSGGPGCSVLSAIVYQNGPLIFDYANSTGNIPSLMLRPYYWTKVANILYLDTPVGTGFSYSTTWEGYKTGDLSSAEKAYEFLIKWLMEHPKFLSNPLYIGTDSYGGLTAPIIVQKISDGNDKGSKPRVNLKGLILGNPLTDFKYDLNSRIAYAHQKELISNKLYQSTKKNCKGEYLSPDRSNKLCINNLQAINKTFEQLYLFNIMEPKCSTWNLSSFTRGNELLATMKKLDVLTQSKHLTNWCRDFTLFYSYIWANDKNVQSALHVREGTIKEWPRCNLSLWYKIDVRSSLQYQKLLTNKGHRVLIFSGDQDLAIPYLGTLAWIHTL…
	MeSCPL7	LOC110624514	MAPAFYVFGSDGFWVCFHFLLLLVVSTGNASEQIVETLPGYPGKLPFKLETGYVGVGDMEELQLFYYFVESERNPVRDPLLLWLTGGPGCSAFSGLVYEIGPLNFDFDAFNGSLPSLIQNEYSWTKVANIIFLDAPVGTGFSYSKSQEGYYTSDTLSSKAIYEFLRKWITNHRKFINNPLYIAGDSYSGMIVPIVTVEVAEGNRARHKPYLNLQGYIVGNPVTDLHNDENSRVEYFYRVGLISTELFKAAKTYCVGEYISPNISNAECMDTIQHIAECTLKVCDAQILEPKCSFASPKPMGLKWGHKFFDDTLIDIALSSRQGPENWCRNSNYVLSYIWANDEDVQHALHIQNGTITDWMRCNKSLAYDYDILSTVFYHKELIMAGYRALVYSGDHDML…
	MeSCPL8	LOC110605994	MIEYQTYKTSSGLYPYPSRSPQKTIYFLSNFILSSTQGRDHYQQSSLRAKKMVRSEAICIIFILVLEGWLQLAVSHTKVEFLPGFQGPLPFEFETGYIGVDETEDVQLFYYFVKSQRNAKEDPLVLWLTGGPGCSSLSGLIYEIGPIYFEVVEYNGSLPTLVLNPHSWTQVASIIFVDSPVDTGFSYARTAVAALSGDFIQVKQADQFLRKWLTDHPEFLSNPVYVGGDSYSGLPIPPLVQLISDGNEDGSKPLINLKGYILGNAATDYSIDDNSKVPFAHGMGLISDELYESLKRSCRGEYTLVDPSNADCLQLMQEFDKCTSGLDAAHILEPLCAFVSPKPMEISFHKRRSLILNDNSGDLVDPDPSLPTIGCRTYGYLLSKYWVNDKNVQKALGIR…
Myrica rubra	MrSCPL1	KAB1207376.1	MASRATTACLHLLLLLLISGNAVSHWIVKTLPGYPGDLPFTLETGYITVGNVEFFYYFVESEGNPAADPLLLYYNGGPGCSGLNGFFYQIGPLKFDIRGYAGGLPSLMYEPNAWSKTASIIFLDGPVGAGFSYATTQEAWNSTDTLWAAQTDEFLRNWLGEHPDFRDNPVFLGSDSYAGIGYSIGCPHTNTVLETNTRIPFAHRMALITDAMYEAAKTSCQGNYAYPTNADCTEALAAITECTQLVSEAMILEPNCALVSPNLKEERARSLRENSHNFIPPSLRTGDFWCKKFDYVLSVIWGNYRSVQDALHVRPGTVKEFFRCNLTLEYTPDVNDAVPYHRNLTDSGLQILVFSGDHDMAITHIGTEDWIYSLDLTVDSDWRPWFVDGQVAGYTMKFT…
	MrSCPL3	KAB1204247.1	MSNSSASSPKPYLHIVFLLLLAGVALSSTVVKTLPGYTGDLPFTLETGYIGVGNTEDVQLFYYFVESQRSPAQDPVLLWLTGGPGCSTLLAFFYESGPLAFTYTEYNGSLPSIHLNPYTWTKALNVIYVDAPVGTGFSYSNTSEGYYSGDVKSAVLTYEFLRKWMVEHPGFTSNQLYIGGDSYSGITVPLVVQEILDAPSFDGYGVSGNNVKGIPRMNLKGYVLGNPKTDTHLDENSRISYAHHLALIPKELYENAQESCNGEYVNVDSSSTQCVSVLQTIEELISQINMQQVLEPSCSMTSPEPSSVNLGRRSLREQIEDVLLSQPKGSAFWCRNYRHVLCGIWANDMTVRKALNVREGTKDQWKMCNGSLSYTQEFSSVINYHQNFIQSELRALIYS…
	MrSCPL4	KAB1207377.1	MTVAEAFHQQLPSKTFVSVSLPRWMSLRFLILLVLSANVAFSGSIVKYLPGFDGELPFKLETGYISVGDSELFYYFIESQGNPQEDPLFLWLTGGPGCSSFNGLIYEIGPMQFDIDTYTGGLPRLLSYPYAWTKTASIIFLDAPVGTGFSYSRTQEGWPTSDSDSAEQSYQFLRKWLDQHPQYLPVQLFIGGDSYSGISVPLVTKLVVDGIAAKLKPMMNLKGYLLGSPRTDSVIDENSKIIFAHRMALISDELFEELRTSCNENYVNVDPSNTACIMALQYYDKCITDLYTNDILEPTCMFASPKRSAEQHRRSLEEDSSNFVLSPPRIPQEWCRNFNYVLSYVWSNDDRVQDALHVRQGTVPDWQRCNQTLDYTKDVLSVVEVHRYLSKKALYVLVE…
	MrSCPL5	KAB1208311.1	MVFGAGNHANRACLHFLLLLLFSVNVAFSGTLVTSIPGFDGDLPFRLYTGYITVDTAELFYYFIESEGNPREDPLLLWYSGGPGCSAFNGLIYENGPLAFNITSYAGGLPQTYYYPYSWTKSSSILYVDAPVGTGFSYATSLDAYPVTDSTTAKQVYQFIRKWLVEHPQYLLNQFFVGADSYSGISGPIVVKKIIDDNDAGVKPQLNLKGYILGCPRTDATINENSKIIYVHRMGLVSDELYEAAKESCNGNYVDVPASEAQCYEDLRLLQITFSYALSYAWANDIDVRKALNIREGTVFDWKRCNESLSYSSDVSSVLEYHRNLSTKGLQVLIYNGDHDLTIPNIGTQEWIKWLNLSTVEYGWRPWFVDGQIAGYTAVYSSSEGYRLTYASVKGAGHS…
	MrSCPL7	KAB1200244.1 (RXIC02000191.1)	MTPLKSPDIATDLGWLRSSCANGKCVERIWLNLLLVSLLSSFSMSRSVLETLPGYPGKLPFLLETGYVAVGDTDDLQLFYYFIESQRNPVKDPLVLWLTGGPGCSALSGLMYEIGPLTFDYAAFNGSLPTLTLNPYAWTEVANVIFLDSPVGTGFSYAESLEGYYSSDTKSPYAVYLFLRKWLLDHPKYSKNPLYIAGDSYSGVIVPQVTLLISEGNIAGNEPAMNLLGYMLGNPVTDEHSDENSRVKYFHRLTLISDELYDSVTANCNGEFIDPDPTNSTCMDDIGLIAQCTIKVNDAQILEPKCSFASPRPKSMSWGRKFFDDIPEEIIKSPTKRQEKWCRNSNYVLSYIWANDQTVQQVLGIRNGTITDWKRCNKSLAYDSDLTTVVHYHQELLKR…
	MrSCPL9	KAB1203971.1	MAGSLFRLSLCFRRLVVTLLLLLQVCSQHAVSRSMVKFLPGFQGPLPFELETGYVGVDESEDVQLFYYFVKSERNSKVDPLLLWLTGGPGCSAWSGLVYEIGPLNYKVQEYNGSLPELVVNPYSWTKASSVIFVDSPVGTGFSYARTPEASLSGVFKQVNQLHQFLTKWLIDHPEFVSNPVYVGGDSYSGIPIPVLVQEISNGIEEGIAPLINLQTLKRTCGGEYVNIDPSNAECLKDILAFDECLSGINTAQILEPLCIFASPKPHDVVRPGKRRSLYQNLQVFQDPDLEVPPLGCRSYGYLLSRYWANDDEVRKALQIRKGSIGEWQRCSYGLRYTQEIESSYEYHVNLSIKGYRSLIYSGDHDIAVPFLGTQAWIRSLNYSIVNDWRPWIVRGQIA…
Jatropha curcas	JcSCPL6	LOC105650806 (NW_023590999.1)	MVLGHDLLLLLPLLISFSNIVTSQSIIKNLPGFDGDLPFNLETGYVGVGYNEEVQLFYYFVESERNPKDDPLVLWFTAGPAGCSSLSAILYQHGPLHFNYANPTSSKPTLVLNPHSWTKVANIIYLDAPVGTGFSYATTWRGYNIGDLSSAAQTYDFLRKWLMAHPKFLSNPMYVGSDSYGGLVVPIIVQEITTGNDKGNKPKINLKGYILGNPVTDYKNDLSSRIPYAHQKALISSQLYESIKESCKGEYLNPDRSNKICISNLQAVNKTFEELYLYNILEPKCRSWDLSPLLGGTDLLTLMKKIDVFAATQLSREWCRDYMLLYSHIWANDKSVQSALHVREGTITEWPRCNLSLRYDFDVLSVVQYHRNFTKTSAYRVLIFSGDHDLALPYLATYA…
	JcSCPL8	LOC105630826 (NW_023590956.1)	MARVGVLCDLCILFLVVLLQCWSQVAVSHSKVEFLPGFNGPLPFELETGYIGVGESEDVQLFYYFVRSQGNAEKDPLLLWLTGGPGCSALSGFIYEIGPLYFEVVEYNGSLPTLFLNPNSWTKVASIIFIDSPVGTGFSYPRTPLASVSGDFIQINQTEQFLRKWLNDHPEFLSNPVYVGGDSYSGIPLPGVVQKISIGNEEGRKPFINLKGYLLGNAGTDFSFDGNSQVPFAHGMGLISDELYESLKRTCGGEYTFISPSNAECLKHMQEFTNCTSGLDGAHILEPLCAFVSPKPIEISFRERRSLIDSNSREFVDSDPFLPTIGCRTYGYLLSIYWANDNSVRKALHIREGTVGEWIRCNYGINYRREISSTIKHHLYLSNKGYRSLIYSGDHDMLV…
Myrica rubra	MrSCPL8	KAB1214925.1	MNLFSTQSRHNWLVRLRLLCACPLYDVCNVASFGRRYVYQGTNMQLKSGKQMDGQGENLNSHAPLVRDFICTFSLLTPRGNYREMAASYGEHKLPKLYAKHFRCVCFHLILLLFSSKPAVPCSIIESLPGFPGSLPFKLETGYIGVDEKEEVQFFYYFIESEGNPREDPLVLWLTGGPGCSAISGLAIEIGPLQFNMVEYNGSLPTLALNPYSWTKVASIIFVDSPVGTGFSYSRTLRGSKTSDSKFAYQGYDFLRKWLLSHPIFIANPLYIAGDSYSGKIVPVIAQRISDGIEAGYKPPLNFKGYLLGNPVTDPKFDDNSKVPLAHRLAIISDELYKKAKKSCKGEYIEIDPNNVQCAKNLQAISKCYNDFLINVWANDDSVQQALHVQKVLPAMHTH…
Eucalyptus grandis	EgSCPL8	LOC120285982	MYVYIAGNSYSGKVVPLIAREILEASNNILQRPLINLKGYLLGNPATDSIFDEGSRIPFAYHKALIPKELYKSAKRNCRGEYVRFNRTHLECAEDLQTILECTSRVNKGHILEPKCDIYKPSHKLLESRRYMAEIHEESWRVPPEIPEFHCREYYDLLCDIWANNPAVQEALHIRQGILRCWVRCNRSLAYAHDVRSAVSHHLYLNSRGCRSLIYSGDHDMVIPYLGTQSWIKTLNLSTMDDWRPWMVGDQVAGFTREYSNGLTFATVKGGGHTAPEYLPEECFAMYKRWIHREPL-
Note:The tea plant genome refers to the genome of the SHUCHAZAO variety in theTea Plant Information Archive(TPIA): http://tpia.teaplants.cn/.'MSTRG' represents transcripts that were not annotated in the genome but were re-annotated through transcriptome sequencing.

## Sheet: Supplemental Data6
Supplemental Data 6. The peak area of phenolic compounds in extracts extracted from 19 species using UPLC-MRM-MS/MS in spring
			Precursor Ion	Product Ion	Peak Area
					C. atr	C. dan	C. sin	C. pti	G. acu	C. cor	C. sas	C. acu	C. sze	C. ole	C. pyx	C. gra	C. jap	C. pin	C. nit	C. bre	C. lon	C. mag	C. lat
Hydrolyzed Tannins		DGG	483	271	154018	65954	157095	75636	919659	1033773	53151	380097	298459	711363	214347	379435	64871	49143	151741	593943	388967	21342	729
		TriGG	635	169	73101	96105	247773	375448	778504	750244	64842	427373	274877	181262	150863	155853	25771	15089	30615	185454	96397	7386	0
		TetraGG	787	169	1750	3348	2664	838885	288219	284942	45366	227953	106858	141922	103625	50688	28660	16031	31798	62461	58376	6111	3391
		Dig-HHDP-G	785	301	38492	27516	106196	17957	1028206	273372	282802	475021	348807	1678932	1019906	751131	659621	614493	746848	793807	41437	184970	0
		ET-2	784	301	1063	437	3017	131	95392	39377	199301	98999	28264	396797	273117	35238	18923	23332	85002	342585	0	0	0
		HHDP-G-1	481	301	108830	18232	72506	796	16141	16812	20630	1710	1731	6651	1419	167078	92189	133177	86012	31539	116	0	0
		bis-HHDP-G	783	301	3399	0	0	0	0	0	0	478433	0	0	0	9275187	11407993	10577105	9162704	1144553	0	0	0
		Strictinin	633	301	2646041	875966	2803092	28457	408651	51949	67534	72030	44082	200865	62370	125570	62636	66615	57764	89127	16075	11169	1858
		SUM			3026694	1087558	3392343	1337310	3534772	2450469	733626	2161616	1103078	3317792	1825647	10940180	12360664	11494985	10352484	3243469	601368	230978	5978
Galloyl Catechins		ECG	441	169	2348270	1977553	1818590	394059	8420	28995	89325	5566	8936	6812	6093	159342	103615	113364	93239	48272	30066	31470	8950
		EGCG	457	169	9118864	10203107	9780631	1178189	4418	16779	71223	5186	3224	7349	9683	19674	10741	4698	8229	82622	4294	10382	17634
		GCG	457	169	4274872	0	0	9591054	3628	5665	148191	4717	6874	6152	10154	30950	13929	7081	6012	51315	5975	10809	19624
		SUM			15742006	12180660	11599221	11163302	16466	51439	308739	15469	19034	20313	25930	209966	128285	125143	107480	182209	40335	52661	46208
Note: Compound abbreviations are consistent with those used in Table S1.
